# Supplementary material for: Mesenchymal stromal cell activation by breast cancer secretomes in bioengineered 3D microenvironments
Source: Life Sci Alliance. 2019 Jun 3;2(3):e201900304. doi: 10.26508/lsa.201900304 (PMC6549139; doi:10.26508/lsa.201900304)
Supplement: Supplementary file 3 [file LSA-2019-00304_TableS2.xlsx]

## Sheet: Supplementary Table 2
Supplementary Table 2 - Tyrosine phosphopeptide analysis of MSC responses to breast cancer secretomes
			MDA-WT vs MCF7		MDA-Bone vs MDA-WT		MDA-Lung vs MDA-WT		MDA-Brain vs MDA-WT
ID	UniprotID	Peptide sequence	log2(MDA-WT/MCF-7)	-log10(p value)	log2(MDA-Bone/MDA-WT)	-log10(p value)	log2(MDA-Lung/MDA-WT)	-log10(p value)	log2(MDA-Brain/MDA-WT)	-log10(p value)
41_654_666	P11171	LDGENIYIRHSNL	0.1467	0.459729	-0.0666831	0.0683513	-0.162153	0.160797	-0.109331	0.0961382
ANXA1_14_26	P04083	IENEEQEYVQTVK	0.230441	0.648425	-0.0783672	0.0673961	-0.131736	0.122264	-0.146336	0.129069
CD79A_181_193	P11912	EYEDENLYEGLNL	0.0484927	0.771365	-0.0358805	0.0752442	-0.0660531	0.117996	-0.03035	0.0589374
CDK2_8_20	P24941	EKIGEGTYGVVYK	0.260644	2.20791	0.0159945	0.0684619	-0.291797	1.40567	-0.22646	1.4189
CRK_214_226	P46108	GPPEPGPYAQPSV	0.241524	1.44254	0.431944	0.373744	-0.0307484	0.0506722	-0.00273244	0.004128
CTNB1_79_91	P35222	VADIDGQYAMTRA	0.113044	1.16894	-0.206448	0.605708	0.116931	0.138524	-0.205988	0.250361
EFS_246_258	O43281	GGTDEGIYDVPLL	0.100945	1.33841	0.0697544	0.18546	-0.00662359	0.0122538	-0.166355	0.396636
EGFR_1118_1130	P00533	APSRDPHYQDPHS	-0.0066814	0.0299935	-0.221669	0.870747	-0.0166598	0.0474757	-0.250582	1.08287
EGFR_1165_1177	P00533	ISLDNPDYQQDFF	-0.0511823	0.376473	-0.245938	0.370526	-0.0165955	0.0327941	-0.135118	0.296946
EGFR_1190_1202	P00533	STAENAEYLRVAP	-0.0312715	0.137125	0.296739	0.691144	0.21146	0.486984	0.312083	0.840051
ENOG_37_49	P09104	SGASTGIYEALEL	0.0413254	0.390247	-0.0735156	0.0841595	-0.116634	0.103257	-0.0514879	0.0561765
EPHA1_774_786	P21709	LDDFDGTYETQGG	0.111144	0.509031	-0.211633	0.253472	-0.162291	0.210732	-0.0768709	0.0851854
EPHA2_765_777	P29317	EDDPEATYTTSGG	0.295261	0.889704	0.0716313	0.0495006	-0.148664	0.0966582	-0.258965	0.126668
EPHA4_589_601	P54764	LNQGVRTYVDPFT	-0.153212	0.596065	0.0897564	0.183195	0.0465116	0.0623672	0.129241	0.258104
EPHA4_921_933	P54764	QAIKMDRYKDNFT	-0.153272	0.466908	-0.034186	0.032924	0.149986	0.25013	-0.0862525	0.113652
EPHA7_607_619	Q15375	TYIDPETYEDPNR	0.107313	0.724719	-0.142118	0.213901	-0.198889	0.375897	-0.145984	0.209137
EPHB1_771_783	P54762	DDTSDPTYTSSLG	0.252283	1.41671	-0.0319085	0.04044	-0.293804	0.464142	-0.486952	0.746363
EPOR_361_373	P19235	SEHAQDTYLVLDK	0.260388	0.960617	-0.0976404	0.0969668	-0.627411	0.659642	-0.176509	0.183642
EPOR_419_431	P19235	ASAASFEYTILDP	-0.0245964	0.0524881	-0.150216	0.0985817	-0.673485	0.429575	0.0940748	0.0577607
ERBB2_1241_1253	P04626	PTAENPEYLGLDV	0.0426535	0.194117	-0.0531559	0.0819404	-0.263148	0.48044	-0.0774918	0.121959
ERBB2_870_882	P04626	LDIDETEYHADGG	0.0327504	0.115892	0.0520009	0.0610002	-0.469228	0.895122	0.0576591	0.0952939
ERBB4_1277_1289	Q15303	IVAENPEYLSEFS	0.0683848	0.422162	-0.25303	0.310531	-0.345073	0.330998	-0.286714	0.32897
FAK1_569_581	Q05397	RYMEDSTYYKASK	-0.0218268	0.0562062	-0.00261422	0.00262672	0.0530624	0.0591871	-0.0456344	0.0407198
FAK2_572_584	Q14289	RYIEDEDYYKASV	-0.0175296	0.266346	-0.0845116	0.402141	-0.0471164	0.182606	-0.0373095	0.121562
FER_707_719	P16591	RQEDGGVYSSSGL	0.0905496	1.02325	0.035281	0.0684772	-0.125427	0.534665	-0.297104	0.734
FES_706_718	P07332	REEADGVYAASGG	0.224979	1.50661	-0.127837	0.204431	-0.279474	0.807982	-0.129567	0.811021
FGFR1_761_773	P11362	TSNQEYLDLSMPL	0.0314682	0.102498	0.263196	0.438155	0.045425	0.086212	0.265011	0.31949
FGFR2_762_774	P21802	TLTTNEEYLDLSQ	0.158714	0.326121	-0.0795938	0.0989838	-0.370553	0.589816	-0.0203667	0.0212203
FGFR3_753_765	P22607	TVTSTDEYLDLSA	0.00530796	0.0269569	0.0817311	0.167928	-0.190438	0.158968	-0.0427799	0.106064
FRK_380_392	P42685	KVDNEDIYESRHE	0.0726142	0.672843	0.0143921	0.0294296	0.0160427	0.0401389	-0.0625501	0.264891
INSR_1348_1360	P06213	SLGFKRSYEEHIP	-0.0101239	0.0370067	-0.270793	0.362979	-0.161299	0.287053	0.101282	0.274102
INSR_992_1004	P06213	YASSNPEYLSASD	0.081942	0.342166	0.155695	0.246273	0.157792	0.177235	0.0907163	0.367123
JAK1_1015_1027	P23458	AIETDKEYYTVKD	0.129101	1.09944	-0.187216	0.615285	-0.217768	0.713818	0.0580715	0.165988
JAK2_563_577	O60674	VRREVGDYGQLHETE	-0.00127969	0.00402904	0.0747097	0.207693	-0.013677	0.0224112	-0.318238	0.311835
K2C8_425_437	P05787	SAYGGLTSPGLSY	-0.0923936	0.412966	0.118168	0.338553	0.099756	0.0767057	-0.0560409	0.109283
KSYK_518_530	P43405	ALRADENYYKAQT	0.089523	0.353173	-0.15448	0.190827	0.0267975	0.0295265	0.0611816	0.0661973
LAT_194_206	O43561	MESIDDYVNVPES	0.182807	0.4849	0.0454963	0.032127	-0.0831313	0.059016	-0.0120638	0.00920682
LAT_249_261	O43561	EEGAPDYENLQEL	0.123727	0.708588	-0.0372788	0.0364717	-0.196404	0.185702	0.00770887	0.00667762
LCK_387_399	P06239	RLIEDNEYTAREG	0.0513868	0.286474	0.100293	0.181825	-0.109906	0.167842	-0.418101	0.710201
MET_1227_1239	P08581	RDMYDKEYYSVHN	0.00607991	0.100818	0.0249796	0.105308	0.104856	0.613661	0.119762	0.884528
MK07_211_223	Q13164	AEHQYFMTEYVAT	-0.0483104	0.488425	-0.411971	0.435864	-0.0607295	0.16839	-0.242249	0.567992
MK12_178_190	P53778	ADSEMTGYVVTRW	0.0203707	0.0761725	-0.203757	0.676721	-0.153328	0.407595	-0.0470707	0.156428
NTRK1_489_501	P04629	HIIENPQYFSDAC	-0.0930509	0.596426	-0.0801029	0.111349	-0.273677	0.967798	-0.221334	0.600456
NTRK2_696_708	Q16620	GMSRDVYSTDYYR	-0.0260692	0.140248	-0.141692	0.174436	-0.0806254	0.0752013	0.00719706	0.00627853
ODPAT_291_303	P29803	SMSDPGVSYRTRE	0.00268365	0.0100433	-0.222897	0.385273	0.209989	0.414942	-0.0761527	0.109724
P85A_600_612	P27986	NENTEDQYSLVED	0.11745	0.443051	-0.220533	0.151626	-0.520477	0.31541	-0.163138	0.0782795
PAXI_111_123	P49023	VGEEEHVYSFPNK	0.0879474	1.41141	-0.0738723	0.235482	-0.223714	0.820588	-0.146698	0.410881
PAXI_24_36	P49023	FLSEETPYSYPTG	0.0404384	0.194816	-0.0938166	0.11435	0.125287	0.189663	0.0436122	0.0572089
PDPK1_2_14	O15530	ARTTSQLYDAVPI	0.0828555	0.729909	0.010837	0.0163287	0.0587387	0.0961933	0.130456	0.249471
PDPK1_369_381	O15530	DEDCYGNYDNLLS	0.00833205	0.0448173	-0.0455057	0.0931575	0.0666868	0.0800323	-0.256699	0.543439
PECA1_706_718	P16284	KKDTETVYSEVRK	0.082298	0.331561	0.113587	0.0905454	-0.242966	0.21326	0.0784647	0.0609019
PGFRB_1002_1014	P09619	LDTSSVLYTAVQP	0.086449	0.392303	-0.0724622	0.0762935	-0.134718	0.203381	0.0710154	0.115084
PGFRB_1014_1028	P09619	PNEGDNDYIIPLPDP	0.256154	1.64807	-0.176176	0.253603	-0.499086	1.03941	0.158669	0.312238
PGFRB_572_584	P09619	VSSDGHEYIYVDP	0.0421733	0.368826	0.0274486	0.0670189	0.109414	0.697208	0.0285225	0.182669
PGFRB_709_721	P09619	RPPSAELYSNALP	0.00594584	0.0667892	0.0299056	0.0654754	0.259553	0.999093	0.0916847	0.315338
PGFRB_768_780	P09619	SSNYMAPYDNYVP	0.0526524	0.216796	-0.0791258	0.105232	0.314857	0.464353	0.0649001	0.112353
PGFRB_771_783	P09619	YMAPYDNYVPSAP	-0.0199143	0.110852	0.218061	0.605498	0.0658396	0.120719	0.0264939	0.0337834
PLCG1_1246_1258	P19174	EGSFESRYQQPFE	-0.0506508	0.414531	-0.142083	0.287184	-0.573349	1.32611	-0.213546	0.37924
PLCG1_764_776	P19174	IGTAEPDYGALYE	0.0373711	0.153228	0.0534639	0.0446205	0.271548	0.276971	-0.0706994	0.0594547
PLCG1_776_788	P19174	EGRNPGFYVEANP	-0.0112435	0.0589021	-0.102869	0.254514	0.0419367	0.109704	0.100108	0.162761
PP2AB_297_309	P62714	EPHVTRRTPDYFL	-0.0231784	0.0658266	0.0638181	0.13768	-0.089005	0.289994	-0.184952	0.382046
PRGR_786_798	P06401	EQRMKESSFYSLC	-0.0848864	0.476025	0.30005	0.450673	0.149292	0.18238	0.199401	0.727542
PRRX2_202_214	Q99811	WTASSPYSTVPPY	-0.0983632	0.833567	0.19847	0.320251	0.464504	0.986519	0.290754	0.603518
RAF1_332_344	P04049	PRGQRDSSYYWEI	-0.0653733	0.907792	0.0216783	0.0442312	0.0291286	0.192728	0.103136	0.479422
RASA1_453_465	P20936	TVDGKEIYNTIRR	-0.0346843	0.24077	0.128596	0.248327	0.0967089	0.32712	0.17389	0.307393
RET_1022_1034	P07949	TPSDSLIYDDGLS	0.128916	0.794489	-0.201577	0.233639	-0.252843	0.299132	-0.0684962	0.0659866
RON_1346_1358	Q04912	SALLGDHYVQLPA	0.11594	1.22344	-0.2926	0.364233	-0.316285	1.05636	-0.141061	0.357209
RON_1353_1365	Q04912	YVQLPATYMNLGP	-0.082791	0.384273	0.242249	0.609583	0.236721	0.284303	-0.0379864	0.0460669
SRC8_CHICK_476_488	Q01406	EYEPETVYEVAGA	0.0958141	1.31403	0.0410695	0.0705996	-0.0055337	0.00885705	0.00803677	0.0117054
SRC8_CHICK_492_504	Q01406	YQAEENTYDEYEN	0.0258349	0.203984	0.226516	0.314615	0.306727	0.618922	0.0187621	0.0309487
TEC_512_524	P42680	RYFLDDQYTSSSG	-0.0918999	2.12379	0.0636866	0.150582	-0.112709	0.29969	-0.0940415	0.455444
VGFR1_1040_1052	P17948	DFGLARDIYKNPD	-0.0360455	0.156342	-0.0876098	0.150022	0.0449487	0.032418	0.0982797	0.149645
VGFR1_1049_1061	P17948	KNPDYVRKGDTRL	-0.187614	0.814481	0.122917	0.175785	-0.0921423	0.122395	0.484457	0.899649
VGFR1_1206_1218	P17948	GSSDDVRYVNAFK	-0.142893	0.818478	-0.151802	0.476654	-0.176185	0.582509	0.346006	0.880823
VGFR1_1320_1332	P17948	SSSPPPDYNSVVL	0.439204	0.455342	-0.236062	0.341395	0.12587	0.235315	-0.391062	0.5637
VGFR1_1326_1338	P17948	DYNSVVLYSTPPI	0.0747974	1.13338	-0.107069	0.191101	0.0848832	0.178561	0.0554695	0.15512
VGFR2_1046_1058	P35968	DFGLARDIYKDPD	-0.00842101	0.0335988	-0.148168	0.173718	-0.311956	0.370017	-0.31531	0.382332
VGFR2_1052_1064	P35968	DIYKDPDYVRKGD	-0.00742369	0.0680771	-0.0707399	0.16656	0.0229174	0.0441158	-0.0490722	0.105774
VGFR2_1168_1180	P35968	AQQDGKDYIVLPI	0.0710427	0.155948	-0.0840272	0.214311	-0.401879	0.610281	-0.311468	0.618138
VGFR2_989_1001	P35968	EEAPEDLYKDFLT	0.226439	1.88388	0.138725	0.440361	-0.0459135	0.0917563	-0.301308	0.300437
VGFR3_1061_1073	P35916	DIYKDPDYVRKGS	-0.243399	0.692018	0.383241	1.21452	0.138491	0.322271	0.367789	0.927499
ZAP70_485_497	P43403	ALGADDSYYTARS	-0.0281175	0.262141	-0.17768	0.159801	-0.341887	0.589475	0.022216	0.0612319
