# Supplementary material for: Mesenchymal stromal cell activation by breast cancer secretomes in bioengineered 3D microenvironments
Source: Life Sci Alliance. 2019 Jun 3;2(3):e201900304. doi: 10.26508/lsa.201900304 (PMC6549139; doi:10.26508/lsa.201900304)
Supplement: Supplementary file 4 [file LSA-2019-00304_TableS3.xlsx]

## Sheet: Supplementary Table 3
Supplementary Table 3 - Tyrosine kinase activity profiling of MSC responses to breast cancer secretomes
			MDA-WT vs MCF7			MDA-Bone vs MDA-WT			MDA-Lung vs MDA-WT			MDA-Brain vs MDA-WT
Kinase_UniprotID	Gene name	Protein name	Combined score	Mean kinase statistic	Standard deviation (mean kinase statistic)	Combined score	Mean kinase statistic	Standard deviation (mean kinase statistic)	Combined score	Mean kinase statistic	Standard deviation (mean kinase statistic)	Combined score	Mean kinase statistic	Standard deviation (mean kinase statistic)
P00519	ABL1	Tyrosine-protein kinase ABL1	1.94006	0.466543	0.0884829	0.0810014	0.00672152	0.0136313	0.123413	-0.0281249	0.0338838	0.686859	-0.119466	0.0452113
P42684	ABL2	Tyrosine-protein kinase ABL2	1.45857	0.420815	0.12581	0.265802	3.07662e-05	0.0375587	0.598599	-0.162774	0.0671102	1.09695	-0.167057	0.0725312
Q9UM73	ALK	ALK tyrosine kinase receptor	0.78541	0.30531	0.0742515	1.67448	0.125278	0.0334509	0.221415	-0.0243404	0.0608618	0.258666	-0.0433365	0.0245436
P30530	AXL	Tyrosine-protein kinase receptor UFO	1.48881	0.272926	0.0519296	0.279444	0.035216	0.0450493	0.420326	-0.0555908	0.0262291	0.513666	-0.0738844	0.0368983
P51451	BLK	Tyrosine-protein kinase Blk	1.7333	0.612896	0.176984	0.498114	-0.0970229	0.0606068	0.779056	-0.201058	0.0394637	1.49053	-0.241515	0.0754978
P51813	BMX	Cytoplasmic tyrosine-protein kinase BMX	2.04499	0.461737	0.0657495	0.177121	0.0159004	0.0177678	0.205512	-0.0281802	0.0406499	0.664775	-0.134212	0.0274203
Q06187	BTK	Tyrosine-protein kinase BTK	1.13827	0.292795	0.0367898	0.280245	-0.0561812	0.0146877	0.413665	0.114718	0.0344834	0.215811	0.0664521	0.00890057
P07333	CSF1R	Macrophage colony-stimulating factor 1 receptor	1.72342	0.616682	0.138077	0.565137	-0.119327	0.113305	1.30791	-0.4725	0.188641	1.84238	-0.603955	0.138916
P41240	CSK	Tyrosine-protein kinase CSK	1.47693	0.202573	0.0265237	0.641235	0.0502422	0.0247997	0.0849042	-0.0219739	0.0512233	0.277366	0.0519245	0.0287371
P00533	EGFR	Epidermal growth factor receptor	0.611885	0.169429	0.0378312	0.851397	0.0734802	0.0196937	0.524329	-0.143748	0.0520838	0.77583	-0.149475	0.0323425
P21709	EPHA1	Ephrin type-A receptor 1	2.58436	0.893194	0.180764	0.109237	0.0775615	0.0612985	1.28735	-0.3916	0.0795426	0.95992	-0.255726	0.139684
P29317	EPHA2	Ephrin type-A receptor 2	1.61633	0.704565	0.103067	0.124973	0.0235974	0.0314327	0.241464	-0.133986	0.00121711	0.00174066	-0.000747416	0.00137701
P29320	EPHA3	Ephrin type-A receptor 3	2.99432	1.41731	0	0.605872	0.17986	0	1.52627	-0.54268	0	1.42591	-0.484028	0
P54764	EPHA4	Ephrin type-A receptor 4	2.27638	0.914576	0.0725219	0.497049	0.0619843	0.0446478	1.56799	-0.581236	0.130178	0.967639	-0.416648	0.141336
P29322	EPHA8	Ephrin type-A receptor 8	3.03232	1.26204	0	1.18439	0.192602	0	0.531628	-0.196299	0	0.814023	-0.325236	0
P04626	ERBB2	Receptor tyrosine-protein kinase erbB-2	0.122509	0.0950115	0.123684	1.19622	0.109812	0.0371269	0.418119	0.017312	0.0988312	0.274523	-0.0859394	0.0863777
P21860	ERBB3	Receptor tyrosine-protein kinase erbB-3	1.74997	0.343579	0.126702	0.0779475	0.00536705	0.0202695	0.602505	-0.104308	0.0850315	0.47482	-0.104095	0.0857628
Q15303	ERBB4	Receptor tyrosine-protein kinase erbB-4	0.749463	0.25188	0.176917	0.619564	0.0763342	0.0604856	0.146643	-0.0615801	0.128993	0.367361	-0.14839	0.155363
P16591	FER	Tyrosine-protein kinase Fer	0.26214	0.0874524	0.109909	0.318961	0.0147218	0.0821942	0.271328	-0.142075	0.0949237	0.327858	0.0461802	0.117725
P07332	FES	Tyrosine-protein kinase Fes/Fps	1.63391	0.566966	0.0692984	0.0374223	-0.0116051	0.0239567	0.23665	0.0472562	0.0207483	0.0604807	0.0228403	0.0439846
P11362	FGFR1	Fibroblast growth factor receptor 1	0.183356	0.0256687	0.182463	1.29767	-0.20319	0.0760238	0.988413	-0.273517	0.0511005	0.256478	-0.11781	0.18925
P21802	FGFR2	Fibroblast growth factor receptor 2	0.486745	-0.135855	0.244839	0.431817	0.128334	0.126126	0.69864	0.261809	0.165588	0.839483	0.154999	0.283431
P22607	FGFR3	Fibroblast growth factor receptor 3	0.412484	-0.214372	0.141948	0.589867	0.153875	0.116661	0.774273	0.307406	0.124251	0.577856	0.232228	0.215171
P22455	FGFR4	Fibroblast growth factor receptor 4	0.855631	0.216323	0.220389	0.285114	-0.0153005	0.0738888	0.460585	-0.0451806	0.132112	1.15336	-0.0954173	0.173537
P09769	FGR	Tyrosine-protein kinase Fgr	0.756565	0.294779	0.0483104	0.204148	-0.0461473	0.0245887	1.02319	0.250529	0.0970199	0.254426	-0.0914035	0.0346516
P17948	FLT1	Vascular endothelial growth factor receptor 1	1.21667	0.264828	0.172176	0.67894	-0.141794	0.0656704	1.02385	-0.287815	0.118786	0.222266	0.11873	0.122659
P36888	FLT3	Receptor-type tyrosine-protein kinase FLT3	0.967431	-0.0152896	0.399702	0.732003	0.102837	0.0772734	0.354229	-0.132452	0.114081	0.210784	0.0147816	0.117327
P35916	FLT4	Vascular endothelial growth factor receptor 3	2.48	0.823892	0.143594	0.271848	0.0662816	0.0487339	0.564999	-0.252867	0.0899968	0.118699	-0.0939896	0.105951
P42685	FRK	Tyrosine-protein kinase FRK	2.03077	0.481169	0.0288006	0.694064	0.0665258	0.0369198	0.584866	-0.0867715	0.0560634	0.510953	-0.119583	0.028672
P06241	FYN	Tyrosine-protein kinase Fyn	2.88739	0.853923	0.387719	0.117774	-0.00779943	0.0443778	1.77885	-0.472134	0.286657	2.28836	-0.517043	0.192382
P08631	HCK	Tyrosine-protein kinase HCK	1.66338	0.384809	0.158944	0.814798	-0.0938836	0.0262868	2.26696	-0.393139	0.10231	1.56111	-0.26985	0.0724413
P08069	IGF1R	Insulin-like growth factor 1 receptor	2.14997	0.520862	0.23498	0.255322	0.0346851	0.0211172	1.26033	-0.246466	0.107381	1.85937	-0.281516	0.0762961
P06213	INSR	Insulin receptor	1.06419	0.322493	0.0840922	0.443712	0.0490803	0.032163	1.21251	-0.2529	0.0529128	0.426664	-0.146606	0.0456122
P14616	INSRR	Insulin receptor-related protein	0.084396	-0.0134353	0.0160522	0.330052	-0.0950596	0.0139746	1.07741	-0.380271	0.0736836	0.75586	-0.27374	0.0314828
Q08881	ITK	Tyrosine-protein kinase ITK/TSK	0.902673	0.241172	0.121703	0.312186	-0.0267161	0.0346705	0.199382	-0.00886873	0.0790096	0.18316	0.0471383	0.0364724
O60674	JAK2	Tyrosine-protein kinase JAK2	0.575164	-0.0438515	0.0851241	0.0574503	-0.00614763	0.0181285	0.706399	-0.178294	0.0351786	0.0259491	-0.00491095	0.0214795
P35968	KDR	Vascular endothelial growth factor receptor 2	3.38091	1.01181	0.152463	0.252722	-0.051174	0.0240951	1.76792	-0.473677	0.0878071	1.81816	-0.436468	0.0962298
P10721	KIT	Mast/stem cell growth factor receptor Kit	2.72033	0.81607	0.140861	0.53507	-0.118529	0.0355406	1.40689	-0.399395	0.1315	1.46022	-0.250883	0.15293
P06239	LCK	Tyrosine-protein kinase Lck	1.47227	0.417543	0.0902482	0.658012	0.071053	0.0234131	1.6678	-0.323111	0.0345135	1.77833	-0.309741	0.0389369
P29376	LTK	Leukocyte tyrosine kinase receptor	1.94218	0.403519	0.313199	0.227183	-0.0426973	0.0848837	0.856386	-0.271608	0.0968448	0.625618	-0.199166	0.0883519
P07948	LYN	Tyrosine-protein kinase Lyn	1.68361	0.49793	0.11705	0.102949	-0.00680949	0.0325871	1.98297	-0.353771	0.0564954	2.60276	-0.400094	0.0890491
P42679	MATK	Megakaryocyte-associated tyrosine-protein kinase	1.00496	0.214073	0.058389	0.116761	-0.00813595	0.0177392	0.630013	-0.151204	0.0966271	0.172538	-0.0302631	0.0564355
Q12866	MERTK	Tyrosine-protein kinase Mer	1.7157	0.336795	0.0340413	0.573632	0.0652681	0.0113211	0.217384	0.0326353	0.044659	0.0634863	-0.0253872	0.0213361
P08581	MET	Hepatocyte growth factor receptor	1.86239	0.312605	0.0943642	0.118328	-0.0171249	0.0355165	0.835671	-0.130487	0.0501216	0.337473	-0.0744766	0.0432833
Q04912	MST1R	Macrophage-stimulating protein receptor	2.4773	0.719155	0.204342	0.328879	0.0826824	0.0235487	1.27592	-0.357926	0.0849779	0.829222	-0.218584	0.0840426
P04629	NTRK1	High affinity nerve growth factor receptor	0.083685	-0.0349858	0.0716033	0.30215	0.00828741	0.050136	1.22499	-0.229314	0.108689	0.675718	-0.120893	0.0524438
Q16620	NTRK2	BDNF/NT-3 growth factors receptor	1.56594	0.322003	0.00957795	1.38342	0.17716	0.000963943	0.251242	-0.116698	0.0505559	0.455436	-0.154201	0.0697742
Q16288	NTRK3	NT-3 growth factor receptor	1.58316	0.340262	0.0182089	1.46445	0.16883	0.00587229	0.0241089	-0.0142953	0.041039	0.367174	-0.0998454	0.0574811
P16234	PDGFRA	Platelet-derived growth factor receptor alpha	0.411079	0.166868	0	0.908699	0.214383	0	1.50009	0.468732	0	0.917617	0.227625	0
P09619	PDGFRB	Platelet-derived growth factor receptor beta	0.692264	0.375202	0.0876307	0.0678511	0.0179999	0.00492104	0.127261	0.127416	0.0625733	0.387733	0.107149	0.0423633
Q05397	PTK2	Focal adhesion kinase 1	0.875235	0.140834	0.0517026	0.790657	-0.0635842	0.0256913	0.9953	-0.132353	0.0327752	0.560945	-0.0741637	0.0368517
Q14289	PTK2B	Protein-tyrosine kinase 2-beta	1.00715	0.175384	0.0490275	0.60639	-0.0438206	0.0449958	1.284	-0.179623	0.0693378	1.0265	-0.141946	0.0404892
Q13882	PTK6	Protein-tyrosine kinase 6	1.44938	0.264402	0.0283562	2.13835	-0.0900167	0.0320586	2.22185	-0.25574	0.0292223	1.48689	-0.168458	0.0242654
P07949	RET	Proto-oncogene tyrosine-protein kinase receptor Ret	1.1678	0.394665	0.187376	0.193034	0.00763086	0.0626276	0.618228	-0.126986	0.138244	0.745413	-0.0964563	0.145021
H0Y8A4	RYK	Tyrosine-protein kinase RYK	2.36128	0.888891	0.181225	0.854724	0.13748	0.0308562	0.311198	-0.116532	0.0658331	1.05348	-0.317236	0.137334
P12931	SRC	Proto-oncogene tyrosine-protein kinase Src	2.1405	0.486262	0.0683939	0.957125	-0.07303	0.0161307	1.69967	-0.247062	0.048169	3.11464	-0.333193	0.0316214
Q9H3Y6	SRMS	Tyrosine-protein kinase Srms	1.62775	0.46257	0.0601169	0.130956	0.0170895	0.0057588	0.187461	-0.0588345	0.0222138	0.386793	-0.118121	0.0128499
P43405	SYK	Tyrosine-protein kinase SYK	2.50752	0.459036	0.0273733	1.78346	-0.0720641	0.0332613	1.33558	-0.191826	0.0270356	1.25374	-0.146692	0.0130935
P42680	TEC	Tyrosine-protein kinase Tec	1.63616	0.366853	0.0800292	0.144466	0.0132953	0.0109701	0.0381045	-0.0578832	0.0749594	0.498229	-0.0696946	0.0349509
P42681	TXK	Tyrosine-protein kinase TXK	1.45782	0.322031	0.119401	1.02817	0.0961968	0.0193895	0.170835	-0.0246949	0.0821041	0.0662091	-0.0261438	0.0447354
Q06418	TYRO3	Tyrosine-protein kinase receptor TYRO3	1.56288	0.336312	0.0367128	1.30571	0.116729	0.0304991	0.618243	0.0998087	0.023556	0.0268721	0.0586897	0.0705603
P07947	YES1	Tyrosine-protein kinase Yes	1.62591	0.419245	0.0871684	0.197317	-0.0277706	0.0308732	1.78984	-0.359063	0.0956926	1.69465	-0.327773	0.110777
P43403	ZAP70	Tyrosine-protein kinase ZAP-70	1.79458	0.395336	0.0393476	0.740922	-0.0416535	0.0232641	1.08201	-0.166353	0.0480846	0.466147	-0.0735086	0.0374804
