# Supplementary material for: Mesenchymal stromal cell activation by breast cancer secretomes in bioengineered 3D microenvironments
Source: Life Sci Alliance. 2019 Jun 3;2(3):e201900304. doi: 10.26508/lsa.201900304 (PMC6549139; doi:10.26508/lsa.201900304)
Supplement: Supplementary file 5 [file LSA-2019-00304_TableS4.xlsx]

## Sheet: Supplementary Table 4
Supplementary Table 4 - Serine and threonine phosphopeptide analysis of MSC responses to breast cancer secretomes
			MDA-WT vs MCF7		MDA-Bone vs MDA-WT		MDA-Lung vs MDA-WT		MDA-Brain vs MDA-WT
ID	UniprotID	Peptide sequence	log2(MDA-WT/MCF-7)	-log10(p value)	log2(MDA-Bone/MDA-WT)	-log10(p value)	log2(MDA-Lung/MDA-WT)	-log10(p value)	log2(MDA-Brain/MDA-WT)	-log10(p value)
ACM5_494_506	P08912	CYALCNRTFRKTF	-0.190954	0.575138	0.00487447	0.0103613	0.260876	0.746114	0.150767	0.429596
ACM5_498_510	P08912	CNRTFRKTFKMLL	-0.00451088	0.0276588	-0.0131212	0.0421353	0.0743722	0.275047	0.211556	0.96985
ADDB_706_718	P35612	KKKFRTPSFLKKS	0.112973	0.132566	-0.465191	0.733467	-0.120703	0.190663	0.122941	0.183377
ADRB2_338_350	P07550	ELLCLRRSSLKAY	0.080122	0.397799	0.000721216	0.0041804	-0.0314457	0.10372	-0.0636892	0.308032
ANDR_785_797	P10275	VRMRHLSQEFGWL	-0.144108	0.632124	-0.0122285	0.0662523	0.0682867	0.186207	0.21295	1.08072
ANXA1_209_221	P04083	AGERRKGTDVNVF	0.0219022	0.0326786	0.338318	0.627558	0.0310011	0.0421821	0.0352784	0.0507402
BAD_112_124	Q92934	RELRRMSDEFVDS	0.244181	0.301383	0.39631	0.510608	-0.088676	0.0876014	-0.0102899	0.00977495
BAD_69_81	Q92934	IRSRHSSYPAGTE	-0.0255826	0.0431478	0.361529	0.870644	0.132911	0.261843	0.0645656	0.113112
BAD_93_105	Q92934	FRGRSRSAPPNLW	-0.220645	0.644365	-0.0346678	0.0695149	0.185774	0.381388	0.0379099	0.0691449
CAC1C_1974_1986	Q13936	ASLGRRASFHLEC	-0.0258796	0.113609	-0.0993097	0.738761	-0.0602763	0.428194	-0.0487082	0.352664
CDN1A_139_151	P38936	GRKRRQTSMTDFY	-0.183543	0.468085	0.0462382	0.171465	0.159126	0.740527	0.0757689	0.312334
CENPA_1_14	P49450	MGPRRRSRKPEAPR	-0.0448511	0.0963179	-0.0858979	0.17737	0.0117362	0.023768	0.128941	0.312602
CFTR_730_742	P13569	EPLERRLSLVPDS	0.106246	0.428234	0.148541	0.575751	-0.1344	0.405562	-0.0876663	0.23907
CFTR_761_773	P13569	LQARRRQSVLNLM	-0.134281	0.528535	0.0374825	0.211294	0.0544956	0.176971	-0.0503104	0.330962
CGHB_109_121	P01233	QCALCRRSTTDCG	0.0401357	0.14475	-0.121831	0.471318	-0.0011518	0.00323878	-0.193369	1.11759
CREB1_126_138	P16220	EILSRRPSYRKIL	-0.0558159	0.199882	-0.0564253	0.210535	-0.0542982	0.228742	0.0539854	0.220244
CSF1R_701_713	P07333	NIHLEKKYVRRDS	-0.0152912	0.0604438	0.13038	0.589594	0.0101249	0.0306015	0.0400968	0.168771
DESP_2842_2854	P15924	RSGSRRGSFDATG	0.344144	0.68527	-0.00694585	0.0123602	-0.323386	0.423388	-0.0534434	0.128499
E1A_ADE05_212_224	P03255	AILRRPTSPVSRE	-0.1683	1.30808	0.0408244	0.270859	-0.0261347	0.084313	0.0928018	0.740624
EPB42_241_253	P16452	LLNKRRGSVPILR	0.0640466	0.322727	0.237286	1.17812	-0.0240262	0.0709026	0.0219145	0.0728276
ERBB2_679_691	P04626	QQKIRKYTMRRLL	-0.121524	0.40958	-0.110509	0.267224	0.0700419	0.197768	0.190794	0.615227
ESR1_160_172	P03372	GGRERLASTNDKG	-0.0858879	0.276777	-0.0158324	0.0439827	-0.0150642	0.0399969	0.137218	0.448832
F263_454_466	Q16875	NPLMRRNSVTPLA	-0.141717	0.934917	-0.00154829	0.00866809	-0.00938773	0.0428624	-0.0359869	0.322794
FRAP_2443_2455	P42345	RTRTDSYSAGQSV	0.106262	0.152729	0.282763	0.347101	0.0197413	0.0233645	0.0471915	0.0619521
GBRB2_427_439	P47870	SRLRRRASQLKIT	-0.0713723	0.250708	-0.0328252	0.109404	0.0315466	0.124488	0.105883	0.46878
GPR6_349_361	P46095	QSKVPFRSRSPSE	-0.0232118	0.039422	0.0855278	0.283442	-0.0891926	0.0873825	0.251191	1.49496
GPSM2_394_406	P81274	PKLGRRHSMENME	-0.134993	0.271728	-0.264787	0.568257	-0.129098	0.161329	0.21734	0.557071
GRIK2_708_720	Q13002	FMSSRRQSVLVKS	-0.00075841	0.00190144	-0.0358384	0.262276	-0.0144517	0.0598935	-0.0536928	0.221262
GYS2_1_13	P54840	MLRGRSLSVTSLG	-0.15222	0.505379	-0.0645926	0.156488	0.056195	0.096272	0.238831	0.672297
H2B1B_ 27_40	P33778	GKKRKRSRKESYSI	0.141359	0.258506	-0.339951	0.741515	-0.0997227	0.260306	0.0685726	0.132065
H32_3_18	Q71DI3	RTKQTARKSTGGKAPR	-0.0474597	0.125588	-0.438398	1.43134	0.0269669	0.0691264	-0.0210255	0.0368292
K6PL_766_778	P17858	LEHVTRRTLSMDK	0.0875185	0.328411	0.128276	0.486786	-0.0466167	0.1108	0.0709748	0.242682
KAP2_92_104	P13861	SRFNRRVSVCAET	-0.0488343	0.164241	-0.149976	0.867635	-0.0514808	0.227621	-0.117991	0.541728
KAP3_107_119	P31323	NRFTRRASVCAEA	-0.215043	1.14345	-0.0638256	0.310623	0.0403299	0.147629	-0.041425	0.223681
KCC2G_278_289	Q13555	VASMMHRQETVE	0.0495725	0.0533192	-0.733334	0.899787	-0.505482	0.404981	0.150674	0.252385
KCNA1_438_450	Q09470	DSDLSRRSSSTMS	0.680516	0.80055	0.532005	0.610568	-0.310253	0.220575	-0.270514	0.227491
KCNA2_442_454	P16389	PDLKKSRSASTIS	0.042805	0.0711475	-0.00631213	0.0109197	-0.210191	0.287989	0.0953819	0.222913
KCNA3_461_473	P22001	EELRKARSNSTLS	0.0585573	0.0739556	0.132414	0.215989	-0.19515	0.250497	0.0748492	0.126686
KCNA6_504_516	P17658	ANRERRPSYLPTP	-0.140157	0.442063	0.169387	0.900503	0.101434	0.283763	-0.0597577	0.207481
KIF2C_105_118_S106G	Q99661	EGLRSRSTRMSTVS	-0.187285	0.49311	-0.330263	0.77159	-0.0491147	0.0782852	0.13785	0.30298
KPB1_1011_1023	P46020	QVEFRRLSISAES	0.0111732	0.0313118	0.19934	0.850471	-0.0831985	0.261294	-0.0913131	0.237439
KPCB_19_31_A25S	P05771	RFARKGSLRQKNV	0.401756	0.731434	-0.162392	0.29947	-0.416969	0.607575	0.218994	0.529244
LIPS_944_956	Q05469	GFHPRRSSQGATQ	0.060724	0.110215	0.368583	0.996709	-0.0399387	0.0724389	-0.0813589	0.175227
LMNB1_16_28	P20700	GGPTTPLSPTRLS	-0.575571	0.817893	0.0190561	0.0190255	-0.290557	0.329776	0.41812	0.626848
MPIP1_172_184	P30304	FTQRQNSAPARML	0.11828	0.62834	0.101418	0.471315	-0.0771211	0.165055	0.0116686	0.052127
MPIP3_208_220	P30307	RSGLYRSPSMPEN	0.21593	0.104678	-0.885564	0.696873	-0.316629	0.112825	0.37911	0.241409
MYPC3_268_280	Q14896	LSAFRRTSLAGGG	-0.0928199	0.326073	0.0984278	1.09795	-0.0592046	0.199691	-0.0843401	0.376598
NCF1_296_308	P14598	RGAPPRRSSIRNA	-0.112628	0.358156	-0.0218029	0.104482	-0.0432527	0.155274	-0.034678	0.114798
NCF1_321_333	P14598	QDAYRRNSVRFLQ	-0.0495534	0.199769	0.0769463	0.713922	-0.0641942	0.227647	-0.0127156	0.0387446
NFKB1_330_342	P19838	FVQLRRKSDLETS	-0.00634527	0.0145614	0.239665	0.924037	0.0233567	0.0489507	-0.096472	0.240435
NMDZ1_890_902	Q05586	SFKRRRSSKDTST	0.0365164	0.148125	-0.0839756	0.373021	-0.112695	0.678968	0.0867543	0.465926
NOS3_1171_1183	P29474	SRIRTQSFSLQER	-0.164844	0.529934	-0.164271	0.495297	-0.0648787	0.148795	0.148792	0.442522
P53_308_323	P04637	LPNNTSSSPQPKKKPL	0.413286	1.21077	-0.2602	2.28623	-0.297856	1.00266	-0.0478249	0.14309
PLEK_106_118	P08567	GQKFARKSTRRSI	0.109324	0.399072	-0.191525	0.659049	-0.138448	0.466739	0.06318	0.185144
PLM_76_88	O00168	EEGTFRSSIRRLS	0.211759	0.210749	0.715326	0.899415	0.0510896	0.0425836	-0.170719	0.1277
PPR1A_28_40	Q13522	QIRRRRPTPATLV	0.0021069	0.0129646	-0.073801	1.09986	-0.113135	1.0486	-0.0145552	0.125174
PTK6_436_448	Q13882	ALRERLSSFTSYE	-0.0109591	0.0795397	-0.00691605	0.0820915	-0.0963163	0.806098	0.045177	0.584398
PTN12_32_44	Q05209	FMRLRRLSTKYRT	-0.0727673	0.278363	-0.0629272	0.209655	-0.00557113	0.0191271	0.0351975	0.136765
RAF1_253_265	P04049	QRQRSTSTPNVHM	0.275511	0.398591	-0.382653	1.13581	-0.567072	0.666292	0.00169039	0.00243192
RAP1B_172_184	P61224	PGKARKKSSCQLL	0.351384	1.45002	0.065871	0.143612	-0.272268	0.888039	-0.212539	0.624267
RBL2_655_667	Q08999	GLGRSITSPTTLY	0.0282619	0.0590769	-0.189644	0.430219	-0.0912555	0.130286	0.0383362	0.104448
REL_260_272	Q04864	KMQLRRPSDQEVS	0.323834	0.501293	0.364924	0.467058	-0.218752	0.278783	-0.188764	0.215356
RS6_228_240	P62753	IAKRRRLSSLRAS	-1.43051e-06	5.38431e-06	-0.00532985	0.0425328	0.0025115	0.00997499	-0.0682185	0.294149
RYR1_4317_4329	P21817	VRRLRRLTAREAA	-0.09602	0.371801	-0.0853493	0.332579	0.00868249	0.0285355	-0.00112581	0.003522
SCN7A_898_910	Q01118	KNGCRRGSSLGQI	0.133728	0.26648	0.294158	0.55852	-0.0471963	0.0742119	-0.183653	0.29191
STK6_283_295	O14965	SSRRTTLCGTLDY	0.0221968	0.0393095	0.0593431	0.164182	0.0438569	0.0749901	-0.211646	1.01805
STMN2_90_102	Q93045	AAGERRKSQEAQV	0.307176	0.388167	0.535923	0.578671	-0.235694	0.19736	-0.13987	0.130207
TOP2A_1463_1475	P11388	RRKRKPSTSDDSD	-0.0962548	0.349136	-0.0892437	0.397634	0.0188286	0.0623108	0.0234048	0.0791954
TY3H_65_77	P07101	FIGRRQSLIEDAR	-0.0486369	0.264402	0.140566	0.661141	0.0137284	0.0586568	0.0236742	0.0884308
VASP_150_162	P50552	EHIERRVSNAGGP	0.18936	0.418912	0.322135	0.689398	-0.0339999	0.0548984	-0.0238297	0.0379089
VASP_271_283	P50552	LARRRKATQVGEK	-0.131573	0.568068	-0.0789452	0.588859	-0.020324	0.0763776	0.0463061	0.305984
VTNC_390_402	P04004	NQNSRRPSRATWL	-0.0827892	0.19443	0.221866	0.91031	0.0581241	0.126285	-0.108295	0.271187
