# Supplementary material for: Mesenchymal stromal cell activation by breast cancer secretomes in bioengineered 3D microenvironments
Source: Life Sci Alliance. 2019 Jun 3;2(3):e201900304. doi: 10.26508/lsa.201900304 (PMC6549139; doi:10.26508/lsa.201900304)
Supplement: Supplementary file 6 [file LSA-2019-00304_TableS5.xlsx]

## Sheet: Supplementary Table 5
Supplementary Table 5 - Serine and threonine kinase activity profiling of MSC responses to breast cancer secretomes
			MDA-WT vs MCF7			MDA-Bone vs MDA-WT			MDA-Lung vs MDA-WT			MDA-Brain vs MDA-WT
Kinase_UniprotID	Gene name	Protein name	Combined score	Mean kinase statistic	Standard deviation (mean kinase statistic)	Combined score	Mean kinase statistic	Standard deviation (mean kinase statistic)	Combined score	Mean kinase statistic	Standard deviation (mean kinase statistic)	Combined score	Mean kinase statistic	Standard deviation (mean kinase statistic)
P31749	AKT1	RAC-alpha serine/threonine-protein kinase	1.12452	-0.117932	0.0111391	0.190564	0.0279845	0.0295903	0.321081	-0.113105	0.00960087	0.572644	0.0692085	0.019278
P31751	AKT2	RAC-beta serine/threonine-protein kinase	0.549234	-0.0725407	0.0145053	0.225892	0.0422912	0.0281662	0.384664	-0.131726	0.0224684	0.217929	0.0354534	0.0256642
P10398	ARAF	Serine/threonine-protein kinase A-Raf	0.331148	-0.125349	0	1.30452	0.440961	0	0.724698	0.211791	0	0.199627	0.0782588	0
Q13535	ATR	Serine/threonine-protein kinase ATR	0.0819927	0.0334419	0.0417685	1.34872	0.318096	0.0615186	0.479784	-0.199467	0.00607843	0.151161	0.032886	0.0215774
O14965	AURKA	Aurora kinase A	0.391183	0.111587	0.00753583	3.41567	-0.681163	0.089981	0.48137	-0.154823	0.0127196	0.253702	-0.0757044	0.0124966
Q96GD4	AURKB	Aurora kinase B	0.579345	-0.196517	0.0472735	1.14784	-0.440993	0.192937	0.0491758	-0.0135169	0.0119921	0.361854	0.13819	0.0497543
P15056	BRAF	Serine/threonine-protein kinase B-raf	0.33331	-0.133151	0.0234054	1.30452	0.416141	0.0744603	0.724698	0.208347	0.0103302	0.202085	0.0791379	0.00263721
Q9UQM7	CAMK2A	Calcium/calmodulin-dependent protein kinase type II subunit alpha	0.493252	-0.166176	0	0.501546	-0.155066	0	0.734126	-0.220192	0	0.84136	0.235236	0
Q16566	CAMK4	Calcium/calmodulin-dependent protein kinase type IV	0.454441	0.0876419	0.0298251	0.510053	-0.0586661	0.0692804	1.31272	-0.196849	0.028214	0.952165	-0.151636	0.0187258
P06493	CDK1	Cyclin-dependent kinase 1	0.37	0.122388	0.0443517	1.88167	-0.38549	0.0552816	1.281	-0.288122	0.00425808	1.10079	0.206707	0.026738
Q15131	CDK10	Cyclin-dependent kinase 10	0.317718	0.109209	0.0588665	0.102485	0.0677807	0.120114	1.21496	-0.229656	0.0393583	0.215822	-0.0039022	0.0762039
O94921	CDK14	Cyclin-dependent kinase 14	0.327603	0.125927	0	1.30733	0.366665	0	0.11205	-0.0392008	0	0.625164	-0.156436	0
Q96Q40	CDK15	Cyclin-dependent kinase 15	1.00621	0.241587	0.0673098	0.986219	0.235984	0.0703495	0.646184	-0.183256	0.0291748	0.565789	-0.119402	0.0233687
P24941	CDK2	Cyclin-dependent kinase 2	0.427872	0.141893	0.075098	0.211693	-0.196218	0.206025	0.752017	-0.256444	0.0796176	1.36423	0.156163	0.0434521
Q00526	CDK3	Cyclin-dependent kinase 3	0.37157	-0.0380014	0.0814525	0.0897044	-0.0299124	0.114164	1.16342	-0.236735	0.035158	0.207093	-0.0404433	0.00710752
P11802	CDK4	Cyclin-dependent kinase 4	1.04472	-0.194212	0.0972281	0.161854	-0.0538364	0.0806489	0.696934	-0.150627	0.00419835	0.30312	-0.0637889	0.00473052
Q00535	CDK5	Cyclin-dependent-like kinase 5	0.468746	0.121911	0	2.75746	-0.620619	0	1.34833	-0.3164	0	0.0555963	-0.0155046	0
Q00534	CDK6	Cyclin-dependent kinase 6	1.04811	-0.226621	0	0.161613	-0.0807194	0	0.700331	-0.152027	0	0.296725	-0.0622121	0
P50613	CDK7	Cyclin-dependent kinase 7	0.258061	-0.0443501	0.0528939	0.196324	-0.0544627	0.0728144	0.780279	-0.19667	0.0173399	1.79545	0.234054	0.108983
P50750	CDK9	Cyclin-dependent kinase 9	0.103606	0.0361064	0	3.18842	-0.7599	0	1.40283	-0.337834	0	0.713427	0.191199	0
O76039	CDKL5	Cyclin-dependent kinase-like 5	2.50444	0.521224	0.127929	0.712144	-0.289078	0.111827	1.43947	-0.389319	0.0775775	0.579991	0.174175	0.152579
O14757	CHEK1	Serine/threonine-protein kinase Chk1	2.23657	0.330012	0.022285	3.61979	-0.580335	0.0712547	1.91236	-0.340118	0.0159422	0.218388	0.063767	0.0226482
O96017	CHEK2	Serine/threonine-protein kinase Chk2	1.62797	0.147094	0.0335779	1.10475	-0.154163	0.0512104	2.41567	-0.27576	0.0231499	0.965564	-0.102976	0.034784
O15111	CHUK	Inhibitor of nuclear factor kappa-B kinase subunit alpha	0.66897	0.13382	0.100758	1.26453	0.371462	0.0408891	0.485755	-0.143421	0.0197851	0.465791	-0.102108	0.027094
Q8NI60	COQ8A	Atypical kinase COQ8A, mitochondrial (ADCK3)	1.96738	-0.320748	0.072012	0.515415	0.0662152	0.0509161	0.42899	0.107418	0.0267133	1.22336	0.209677	0.0133121
P48729	CSNK1A1	Casein kinase I isoform alpha	0.161075	-0.0619538	0.0771991	0.615102	0.100126	0.0984008	0.197911	-0.105609	0.0156349	0.733298	0.144499	0.047535
P49674	CSNK1E	Casein kinase I isoform epsilon	0.253204	-0.101346	NA	0.586519	0.202511	NA	0.117134	-0.0419968	NA	1.724	-0.389996	NA
P68400	CSNK2A1	Casein kinase II subunit alpha	0.32236	-0.0989377	0	0.0936693	0.0335412	0	0.180667	-0.0732824	0	0.57978	0.145645	0
Q9UIK4	DAPK2	Death-associated protein kinase 2	0.804887	-0.229261	0	0.103033	0.0332102	0	0.178932	-0.0953074	0	0.414314	0.103359	0
O43293	DAPK3	Death-associated protein kinase 3	0.800409	0.221884	NA	0.878992	-0.308248	NA	0.0419218	-0.00889185	NA	0.377185	-0.11302	NA
O15075	DCLK1	Serine/threonine-protein kinase DCLK1	2.43092	0.505028	0.0465644	2.7149	-0.663538	0.00699975	3.08853	-0.571292	0.0537792	0.0638006	-0.0156876	0.0401827
O14920	IKBKB	Inhibitor of nuclear factor kappa-B kinase subunit beta	0.817357	0.220995	0.0711618	0.900789	0.289397	0.0898687	0.278922	-0.110215	0.0167594	0.307104	-0.0809648	0.0413859
Q14164	IKBKE	Inhibitor of nuclear factor kappa-B kinase subunit epsilon	0.0649767	-0.00569231	0.0381015	0.704125	0.128851	0.0446236	0.252197	-0.126184	0.000576238	2.35144	0.38116	0.0413259
O95819	MAP4K4	Mitogen-activated protein kinase kinase kinase kinase 4	0.980884	0.254546	0.0448639	0.145609	-0.0209885	0.151252	0.888482	-0.291134	0.107458	0.565866	0.151586	0.00737852
P28482	MAPK1	Mitogen-activated protein kinase 1	0.0310018	-0.0843607	0.14345	0.281791	0.056852	0.251901	0.548742	-0.127904	0.0715999	2.04692	0.327963	0.190961
P53779	MAPK10	Mitogen-activated protein kinase 10	0.0601853	0.00981823	0.0309288	0.052833	-0.00927731	0.0518805	0.642622	-0.187511	0.0189545	1.19491	0.175761	0.0300041
Q15759	MAPK11	Mitogen-activated protein kinase 11	1.18766	-0.2517	0.0635832	0.578852	0.189061	0.117692	1.06476	-0.33583	0.0706052	3.54898	0.652611	0.160586
P53778	MAPK12	Mitogen-activated protein kinase 12	1.66899	-0.319674	0.219777	0.695566	0.0333542	0.325938	0.987832	-0.295515	0.0452797	1.38274	0.304835	0.0623961
O15264	MAPK13	Mitogen-activated protein kinase 13	0.247872	-0.0361716	0.0322912	1.18046	0.236184	0.0395429	0.677781	-0.212751	0.055174	1.802	0.27745	0.0715712
Q16539	MAPK14	Mitogen-activated protein kinase 14	0.143631	0.0326902	0.0585023	0.327444	0.0717812	0.0854941	0.857861	-0.247105	0.0363473	2.06349	0.259586	0.086361
P27361	MAPK3	Mitogen-activated protein kinase 3	0.439993	-0.11016	0.183185	0.524114	0.142364	0.265747	0.54607	-0.0967401	0.100603	2.20121	0.311834	0.164783
Q13164	MAPK7	Mitogen-activated protein kinase 7	1.69551	0.308402	0.134791	0.495132	-0.138372	0.0496991	0.870155	-0.260996	0.0255862	1.21291	0.0966308	0.193722
P45983	MAPK8	Mitogen-activated protein kinase 8	0.0601853	0.0194507	0.00798824	0.052833	-0.0228164	0.0275972	0.642622	-0.192267	0.0108212	1.15852	0.166429	0.0148476
P45984	MAPK9	Mitogen-activated protein kinase 9	0.0277972	-0.00366459	0.0336599	0.130487	-0.0926637	0.0850459	0.55563	-0.185946	0.0136214	1.37067	0.189087	0.0451889
P49137	MAPKAPK2	MAP kinase-activated protein kinase 2	0.937253	0.0938176	0.0458392	1.15515	-0.11465	0.0460094	1.25374	-0.222492	0.0514417	0.245945	0.0210456	0.0120484
Q16644	MAPKAPK3	MAP kinase-activated protein kinase 3	2.1463	0.143416	0.0323772	0.181151	-0.0531107	0.0946538	1.04987	-0.206773	0.030114	0.270084	-0.0314804	0.013078
P42345	MTOR	Serine/threonine-protein kinase mTOR	0.0132283	0.029234	0.031544	0.574212	-0.135014	0.0786037	0.421645	-0.133326	0.00320046	0.232399	0.0305756	0.0407329
P16066	NPR1	Atrial natriuretic peptide receptor 1	0.307132	0.0535962	0.0149719	0.0800437	-0.0228888	0.021189	1.00922	-0.203931	0.0158902	0.636538	0.0669951	0.0253886
O60285	NUAK1	NUAK family SNF1-like kinase 1	2.01216	-0.5324	0	0.215217	-0.109589	0	1.64359	0.426695	0	0.524701	0.192273	0
Q13153	PAK1	Serine/threonine-protein kinase PAK 1	0.777492	-0.17196	0	0.655215	0.150895	0	0.627795	0.126221	0	0.361934	-0.0782138	0
P11309	PIM1	Serine/threonine-protein kinase pim-1	0.713993	-0.0478812	0.0123289	0.025028	-0.00540314	0.0100578	0.494633	-0.143035	0.00226801	0.15823	0.023088	0.0137067
Q9P1W9	PIM2	Serine/threonine-protein kinase pim-2	1.09891	-0.0980743	0.0434071	0.262251	-0.0376859	0.0589332	0.379073	-0.118504	0.0131019	0.279761	0.0356409	0.0236393
Q86V86	PIM3	Serine/threonine-protein kinase pim-3	0.689757	-0.0436354	0.0135596	0.134138	0.00215791	0.0186135	0.407512	-0.139164	0.00506111	0.0756959	0.00893169	0.0168902
Q16512	PKN1	Serine/threonine-protein kinase N1	0.610848	-0.125165	0.0425243	1.53712	-0.321555	0.0481331	0.368861	-0.120557	0.0228614	0.295908	-0.0312158	0.039133
P17612	PRKACA	cAMP-dependent protein kinase catalytic subunit alpha	0.106205	0.00526109	0.0109558	3.16749	0.153005	0.0215922	0.42093	-0.137944	0.0108056	0.73573	-0.0626179	0.0101208
P17252	PRKCA	Protein kinase C alpha type	0.0565055	-0.0146514	0.0375824	0.282662	0.0465174	0.0344794	0.661432	-0.149666	0.0162248	0.500835	-0.0504627	0.025718
P05771	PRKCB	Protein kinase C beta type	0.0875101	-0.0298887	0	0.730142	-0.256156	0	1.38527	-0.329282	0	0.566249	0.159561	0
Q05655	PRKCD	Protein kinase C delta type	0.0186345	0.0261008	0.0325637	0.261695	-0.0585153	0.0181894	1.18928	-0.213605	0.0209098	0.220176	0.0133687	0.0319644
Q02156	PRKCE	Protein kinase C epsilon type	0.112716	0.0480759	0.048373	0.172437	-0.0200983	0.055967	0.701549	-0.166597	0.0173051	0.123967	0.0341626	0.0401465
P05129	PRKCG	Protein kinase C gamma type	0.635149	0.102101	0.0471823	0.444494	-0.162856	0.154938	1.02034	-0.230505	0.0353695	0.193386	0.00337536	0.0804464
P24723	PRKCH	Protein kinase C eta type	0.47991	0.0851515	0.0412858	0.282662	-0.134223	0.0922345	0.951356	-0.217734	0.0424871	0.500335	0.0102184	0.125979
P41743	PRKCI	Protein kinase C iota type	0.267561	0.0580786	0.0178201	0.177131	-0.0573502	0.0867496	0.987331	-0.21398	0.033066	1.04445	0.14197	0.0605714
Q04759	PRKCQ	Protein kinase C theta type	0.363283	-0.0530906	0.00929205	0.11581	-0.0327383	0.0359538	0.379656	-0.118493	0.00720054	0.32034	-0.0325168	0.0342098
Q05513	PRKCZ	Protein kinase C zeta type	0.0374981	0.00918324	0.0143512	1.36904	-0.404039	0.0989509	1.271	-0.323646	0.0295942	0.684937	0.186632	0.032266
Q15139	PRKD1	Serine/threonine-protein kinase D1	0.236198	-0.0515773	0	1.06036	0.169428	0	0.120964	-0.0346257	0	0.0255657	0.00756396	0
Q13976	PRKG1	cGMP-dependent protein kinase 1	0.12455	0.0148526	0.0253137	1.94279	0.160739	0.0762105	0.62052	-0.138649	0.0174687	0.670887	-0.0735354	0.0176172
Q13237	PRKG2	cGMP-dependent protein kinase 2	0.17298	0.0280473	0.0155041	2.16015	0.191741	0.0275576	0.421865	-0.131384	0.0234981	0.908938	-0.0877665	0.0168211
P51817	PRKX	cAMP-dependent protein kinase catalytic subunit PRKX	0.222544	-0.0149028	0.0252872	1.05168	0.095858	0.0452981	0.428892	-0.133616	0.0171402	0.371301	-0.050473	0.0348657
O43930	PRKY	Putative serine/threonine-protein kinase PRKY	0.140963	0.0146966	0.0441605	0.682204	-0.0798863	0.104444	1.31112	-0.281706	0.0727277	0.178793	-0.0594099	0.0501967
Q13131	PRKAA1	5'-AMP-activated protein kinase catalytic subunit alpha-1	0.250975	-0.0689301	0.116283	0.495758	-0.0845601	0.0519612	1.3925	-0.202924	0.0503341	0.851965	-0.0842529	0.0704395
P04049	RAF1	RAF proto-oncogene serine/threonine-protein kinase	0.198569	0.0202253	0.0404556	0.123147	-0.0688764	0.0363997	0.490002	-0.134141	0.0210579	0.798057	0.147812	0.00359616
Q13464	ROCK1	Rho-associated protein kinase 1	1.19829	0.175617	0.0642724	1.48705	-0.237887	0.172681	2.05394	-0.38292	0.0838868	0.0397005	-0.029037	0.0455603
O75116	ROCK2	Rho-associated protein kinase 2	0.57574	0.107433	0.152442	0.124597	-0.0110849	0.0826666	0.458576	-0.111069	0.069262	0.358268	-0.106913	0.0198659
Q15418	RPS6KA1	Ribosomal protein S6 kinase alpha-1	1.02067	-0.171309	0	0.347854	0.0891553	0	0.0725557	0.0295621	0	0.717677	0.138643	0
Q15349	RPS6KA2	Ribosomal protein S6 kinase alpha-2	0.750557	-0.160518	0	0.503674	0.155699	0	0.143211	0.0514196	0	0.403297	0.109675	0
P51812	RPS6KA3	Ribosomal protein S6 kinase alpha-3	1.33457	-0.258763	0	0.0691447	-0.0384566	0	0.24055	0.0869952	0	0.461175	0.105869	0
O75676	RPS6KA4	Ribosomal protein S6 kinase alpha-4	0.127979	0.0424486	0	1.54333	-0.360837	0	0.626735	-0.174507	0	0.0473005	-0.0159846	0
O75582	RPS6KA5	Ribosomal protein S6 kinase alpha-5	0.636523	-0.13458	0	0.154629	-0.0628538	0	0.060349	0.0271047	0	0.190295	0.0499531	0
P23443	RPS6KB1	Ribosomal protein S6 kinase beta-1	0.158891	-0.0275233	0.0528638	0.736127	-0.138451	0.0600911	0.643286	-0.164787	0.0311733	0.189767	0.0466414	0.0302219
Q9UBS0	RPS6KB2	Ribosomal protein S6 kinase beta-2	0.816776	0.0786095	0.0770492	1.02939	0.120912	0.0507576	1.29499	-0.214207	0.0669585	0.474789	-0.064091	0.0117627
Q9HBY8	SGK2	Serine/threonine-protein kinase Sgk2	0.179299	0.0488072	0.0990113	0.625288	-0.105512	0.0808066	0.996522	-0.235295	0.0313943	0.248881	0.0365592	0.0410696
Q9UHD2	TBK1	Serine/threonine-protein kinase TBK1	0.152926	-0.0680618	0	0.970584	0.407295	0	0.186115	-0.0991932	0	1.68177	0.446469	0
