# Supplementary material for: Mesenchymal stromal cell activation by breast cancer secretomes in bioengineered 3D microenvironments
Source: Life Sci Alliance. 2019 Jun 3;2(3):e201900304. doi: 10.26508/lsa.201900304 (PMC6549139; doi:10.26508/lsa.201900304)
Supplement: Supplementary file 8 [file LSA-2019-00304_TableS7.xlsx]

## Sheet: Supplementary Table 7
Supplementary Table 7 - Biological process enriched terms in RNA sequencing data of MSC responses to MDA-WT and MCF-7 secretomes
	ABCC3	ACO1	ACSL1	ADAM10	ADAMTS2	ALDH1A3	ALDOA	ALDOC	ANGPT1	ARHGAP24	BDKRB2	BID	BIRC3	BMF	BNIP3	BRPF3	C1QTNF1	C1R	C1RL	C1S	C3	CA9	CANX	CCL2	CCL7	CEBPB	CFLAR	CH25H	CHI3L2	CHST11	CHSY1	CKB	CLDN1	COL3A1	COMP	CTGF	CXCL1	CXCL2	CXCL3	CXCL5	CXCL6	CXCL8	CYLD	CYTH3	DUSP8	EFNB2	ENPP2	EPAS1	EPHA3
GO:0042509_regulation_of_tyrosine_phosphorylation_of_STAT_protein	0	0	0	0	0	0	0	0	0	0	0	0	0	0	0	0	0	0	0	0	0	0	0	0	0	0	0	0	0	0	0	0	0	0	0	0	0	0	0	0	0	0	0	0	0	0	0	0	0
GO:0048145_regulation_of_fibroblast_proliferation	0	0	0	0	0	0	0	0	0	0	0	0	0	0	0	0	0	0	0	0	0	0	0	0	0	0	0	0	0	0	0	0	0	0	0	0	0	0	0	0	0	0	0	0	0	0	0	0	0
GO:0051051_negative_regulation_of_transport	0	0	0	0	0	0	0	0	0	0	0	0	0	0	0	0	0	0	0	0	0	0	0	0	0	0	0	0	0	0	0	0	0	0	0	0	0	0	0	0	0	0	0.308152	0	0	0	0	0	0
GO:0030206_chondroitin_sulfate_biosynthetic_process	0	0	0	0	0	0	0	0	0	0	0	0	0	0	0	0	0	0	0	0	0	0	0	0	0	0	0	0	0	0.968863	-0.475321	0	0	0	0	0	0	0	0	0	0	0	0	0	0	0	0	0	0
GO:0032088_negative_regulation_of_NF-kappaB_transcription_factor_activity	0	0	0	0	0	0	0	0	0	0	0	0	0	0	0	0	0	0	0	0	0	0	0	0	0	0	0	0	0	0	0	0	0	0	0	0	0	0	0	0	0	0	0.308152	0	0	0	0	0	0
GO:0030324_lung_development	0	0	0	0	-0.452939	0	0	0	0	0	0	0	0	0	0	0	0	0	0	0	0	0	0	0	0	0	0	0	0	0	0	0	0	0	0	-0.456845	0	0	0	0	0	0	0	0	0	0	0	0.65399	0
GO:0051270_regulation_of_cellular_component_movement	0	0	0	-0.413544	0	0	0	0	0.843338	0	0	0	0	0	0	0	0	0	0	0	0	0	0	0	0	0	0	0	0	0	0	0	0	0	0	0	0	0	0	0	0	0	0	0	0	0	1.06696	0	0
GO:0048534_hemopoietic_or_lymphoid_organ_development	0	0	0	0	0	0	0	0	0.843338	0	0	0	0	0	0	0	0	0	0	0	0	0	0	0	0	0	0	0	0	0	0	0	0	0	0	0	0	0	0	0	0	0	0	0	0	0	0	0.65399	0
GO:0050673_epithelial_cell_proliferation	0	0	0	0	0	0	0	0	0.843338	0	0	0	0	0	0	0	0	0	0	0	0	0	0	1.47586	0	0.661193	0	0	0	0	0	0	0	0	0	0	0	0	0	0	0	0	0	0	0	0	0	0	0
GO:0002224_toll-like_receptor_signaling_pathway	0	0	0	0	0	0	0	0	0	0	0	0	0	0	0	0	0	0	0	0	0	0	0	0	0	0	0	0	0	0	0	0	0	0	0	0	0	0	0	0	0	0	0	0	0	0	0	0	0
GO:0001816_cytokine_production	0	0	0	0	0	0	0	0	0	0	0	0	0	0	0	0	0	0	0	0	2.76162	0	0	0	0	0.661193	0	0	0	0	0	0	0	0	0	0	0	0	0	0	0	0	0	0	0	0	0	0	0
GO:0031401_positive_regulation_of_protein_modification_process	0	0	0	0	0	0	0	0	0.843338	0	0	0	0	0	0	0	0	0	0	0	0	0	0	0	0	0	0	0	0	0	0	0	0	0	0	-0.456845	0	0	0	0	0	0	0	0	0	0	0	0	0
GO:0051101_regulation_of_DNA_binding	0	0	0	0	0	0	0	0	0	0	0	0	0	0	0	0	0	0	0	0	0	0	0	0	0	0	0	0	0	0	0	0	0	0	0	0	0	0	0	0	0	0	0.308152	0	0	0	0	0	0
GO:0002294_CD4-positive__alpha-beta_T_cell_differentiation_involved_in_immune_response	0	0	0	0	0	0	0	0	0	0	0	0	0	0	0	0	0	0	0	0	0	0	0	0	0	0	0	0	0	0	0	0	0	0	0	0	0	0	0	0	0	0	0	0	0	0	0	0	0
GO:0006873_cellular_ion_homeostasis	0	0	0	0	0	0	0	0	0	0	0.7576	0	0	0	0.522693	0	0	0	0	0	0	0	0	1.47586	1.05156	0	0	0	0	0	0	-0.81674	0.837379	0	0	0	0	0	0	0	0	0	0	0	0	0	0	0	0
GO:0046632_alpha-beta_T_cell_differentiation	0	0	0	0	0	0	0	0	0	0	0	0	0	0	0	0	0	0	0	0	0	0	0	0	0	0	0	0	0	0	0	0	0	0	0	0	0	0	0	0	0	0	0	0	0	0	0	0	0
GO:0002250_adaptive_immune_response	0	0	0	0	0	0	0	0	0	0	0	0	0	0	0	0	0	0.914132	0.637051	0.733663	2.76162	0	0	0	0	0	0	0	0	0	0	0	0	0	0	0	0	0	0	0	0	0	0	0	0	0	0	0	0
GO:0010035_response_to_inorganic_substance	0	0.783956	0	0	0	0	0	0	0	0	0	0	0	0	0	0	0	0	0	0	0	0	0	0	0	0	0	0	0	0	0	0	0	0	0	0	0	0	0	0	0	0	0	0	0	0	0	0	0
GO:0002263_cell_activation_involved_in_immune_response	0	0	0	0	0	0	0	0	0	0	0	0	0	0	0	0	0	0	0	0	0	0	0	0	0	0	0	0	0	0	0	0	0	0	0	0	0	0	0	0	0	0	0	0	0	0	0	0	0
GO:0034637_cellular_carbohydrate_biosynthetic_process	0	0	0	0	0	0	0.558573	0.684287	0	0	0	0	0	0	0	0	0	0	0	0	0	0	0	0	0	0	0	0	0	0	0	0	0	0	0	0	0	0	0	0	0	0	0	0	0	0	0	0	0
GO:0002761_regulation_of_myeloid_leukocyte_differentiation	0	0	0	0	0	0	0	0	0	0	0	0	0	0	0	0	0	0	0	0	0	0	0	0	0	0	0	0	0	0	0	0	0	0	0	0	0	0	0	0	0	0	0	0	0	0	0	0	0
GO:0018108_peptidyl-tyrosine_phosphorylation	0	0	0	0	0	0	0	0	0.843338	0	0	0	0	0	0	0	0	0	0	0	0	0	0	0	0	0	0	0	0	0	0	0	0	0	0	0	0	0	0	0	0	0	0	0	0	0	0	0	0
GO:0042093_T-helper_cell_differentiation	0	0	0	0	0	0	0	0	0	0	0	0	0	0	0	0	0	0	0	0	0	0	0	0	0	0	0	0	0	0	0	0	0	0	0	0	0	0	0	0	0	0	0	0	0	0	0	0	0
GO:0010038_response_to_metal_ion	0	0.783956	0	0	0	0	0	0	0	0	0	0	0	0	0	0	0	0	0	0	0	0	0	0	0	0	0	0	0	0	0	0	0	0	0	0	0	0	0	0	0	0	0	0	0	0	0	0	0
GO:0051100_negative_regulation_of_binding	0	0	0	0	0	0	0	0	0	0	0	0	0	0	0	0	0	0	0	0	0	0	0	0	0	0	0	0	0	0	0	0	0	0	0	0	0	0	0	0	0	0	0.308152	0	0	0	0	0	0
GO:0045623_negative_regulation_of_T-helper_cell_differentiation	0	0	0	0	0	0	0	0	0	0	0	0	0	0	0	0	0	0	0	0	0	0	0	0	0	0	0	0	0	0	0	0	0	0	0	0	0	0	0	0	0	0	0	0	0	0	0	0	0
GO:0051251_positive_regulation_of_lymphocyte_activation	0	0	0	0	0	0	0	0	0	0	0	0	0	0	0	0	0	0	0	0	0	0	0	0	0	0	0	0	0	0	0	0	0	0	0	0	0	0	0	0	0	0	0	0	0	0	0	0	0
GO:0031663_lipopolysaccharide-mediated_signaling_pathway	0	0	0	0	0	0	0	0	0	0	0	0	0	0	0	0	0	0	0	0	0	0	0	0	0	0	0	0	0	0	0	0	0	0	0	0	0	0	0	0	0	0	0	0	0	0	0	0	0
GO:0043066_negative_regulation_of_apoptosis	0	0	0	0	0	0	0	0	0.843338	0	0.7576	0	1.07756	0	0.522693	0	0	0	0	0	0	0	0	1.47586	0	0.661193	0.71504	0	0	0.968863	0	0	0	0	-1.31915	0	0	0	0	0	0	0	0	0	0	0	0	0	0
GO:0070431_nucleotide-binding_oligomerization_domain_containing_2_signaling_pathway	0	0	0	0	0	0	0	0	0	0	0	0	0	0	0	0	0	0	0	0	0	0	0	0	0	0	0	0	0	0	0	0	0	0	0	0	0	0	0	0	0	0	0	0	0	0	0	0	0
GO:0002455_humoral_immune_response_mediated_by_circulating_immunoglobulin	0	0	0	0	0	0	0	0	0	0	0	0	0	0	0	0	0	0.914132	0.637051	0.733663	2.76162	0	0	0	0	0	0	0	0	0	0	0	0	0	0	0	0	0	0	0	0	0	0	0	0	0	0	0	0
GO:0002252_immune_effector_process	0	0	0	0	0	0	0	0	0	0	0	0	0	0	0.522693	0	0	0.914132	0.637051	0.733663	2.76162	0	0	0	0	0	0	0	0	0	0	0	0	0	0	0	0	0	0	0	0	0	0	0	0	0	0	0	0
GO:0044272_sulfur_compound_biosynthetic_process	0	0	0	0	0	0	0	0	0.843338	0	0	0	0	0	0	0	0	0	0	0	0	0	0	0	0	0	0	0	0	0.968863	-0.475321	0	0	0	0	0	0	0	0	0	0	0	0	0	0	0	0	0	0
GO:0060548_negative_regulation_of_cell_death	0	0	0	0	0	0	0	0	0.843338	0	0.7576	0	1.07756	0	0.522693	0	0	0	0	0	0	0	0	1.47586	0	0.661193	0.71504	0	0	0.968863	0	0	0	0	-1.31915	0	0	0	0	0	0	0	0	0	0	0	0	0	0
GO:0042517_positive_regulation_of_tyrosine_phosphorylation_of_Stat3_protein	0	0	0	0	0	0	0	0	0	0	0	0	0	0	0	0	0	0	0	0	0	0	0	0	0	0	0	0	0	0	0	0	0	0	0	0	0	0	0	0	0	0	0	0	0	0	0	0	0
GO:0042327_positive_regulation_of_phosphorylation	0	0	0	0	0	0	0	0	0.843338	0	0	0	0	0	0	0	0	0	0	0	0	0	0	0	0	0	0	0	0	0	0	0	0	0	0	-0.456845	0	0	0	0	0	0	0	0	0	0	0	0	0
GO:0046365_monosaccharide_catabolic_process	0	0	0	0	0	0	0.558573	0.684287	0	0	0	0	0	0	0	0	0	0	0	0	0	0	0	0	0	0	0	0	0	0	0	0	0	0	0	0	0	0	0	0	0	0	0	0	0	0	0	0	0
GO:0007260_tyrosine_phosphorylation_of_STAT_protein	0	0	0	0	0	0	0	0	0	0	0	0	0	0	0	0	0	0	0	0	0	0	0	0	0	0	0	0	0	0	0	0	0	0	0	0	0	0	0	0	0	0	0	0	0	0	0	0	0
GO:0070665_positive_regulation_of_leukocyte_proliferation	0	0	0	0	0	0	0	0	0	0	0	0	0	0	0	0	0	0	0	0	0	0	0	0	0	0	0	0	0	0	0	0	0	0	0	0	0	0	0	0	0	0	0	0	0	0	0	0	0
GO:0051098_regulation_of_binding	0	0	0	0	0	0	0	0	0	0	0	0	0	0	0	0	0	0	0	0	0	0	0	0	0	0	0	0	0	0	0	0	0	0	0	0	0	0	0	0	0	0	0.308152	0	0	0	0	0	0
GO:0050654_chondroitin_sulfate_proteoglycan_metabolic_process	0	0	0	0	0	0	0	0	0	0	0	0	0	0	0	0	0	0	0	0	0	0	0	0	0	0	0	0	0	0.968863	-0.475321	0	0	0	0	0	0	0	0	0	0	0	0	0	0	0	0	0	0
GO:0070498_interleukin-1-mediated_signaling_pathway	0	0	0	0	0	0	0	0	0	0	0	0	0	0	0	0	0	0	0	0	0	0	0	0	0	0	0	0	0	0	0	0	0	0	0	0	0	0	0	0	0	0	0	0	0	0	0	0	0
GO:0045321_leukocyte_activation	0	0	0	-0.413544	0	0	0	0	0	0	0	0	0	0	0	0	0	0	0	0	0	0	0	0	0	0	0	0	0	0	0	0	0	0	0	0	0	0	0	0	0	2.4111	0	0	0	0	0	0	0
GO:0002825_regulation_of_T-helper_1_type_immune_response	0	0	0	0	0	0	0	0	0	0	0	0	0	0	0	0	0	0	0	0	0	0	0	0	0	0	0	0	0	0	0	0	0	0	0	0	0	0	0	0	0	0	0	0	0	0	0	0	0
GO:0003032_detection_of_oxygen	0	0	0	0	0	0	0	0	0	0	0	0	0	0	0	0	0	0	0	0	0	0	0	0	0	0	0	0	0	0	0	0	0	0	0	0	0	0	0	0	0	0	0	0	0	0	0	0	0
GO:0045937_positive_regulation_of_phosphate_metabolic_process	0	0	0	0	0	0	0	0	0.843338	0	0	0	0	0	0	0	0	0	0	0	0	0	0	0	0	0	0	0	0	0	0	0	0	0	0	-0.456845	0	0	0	0	0	0	0	0	0	0	0	0	0
GO:0006096_glycolysis	0	0	0	0	0	0	0.558573	0.684287	0	0	0	0	0	0	0	0	0	0	0	0	0	0	0	0	0	0	0	0	0	0	0	0	0	0	0	0	0	0	0	0	0	0	0	0	0	0	0	0	0
GO:0060828_regulation_of_canonical_Wnt_receptor_signaling_pathway	0	0	0	0	0	0	0	0	0	0	0	0	0	0	0	0	0	0	0	0	0	0	0	0	0	0	0	0	0	0	0	0	0	0	0	0	0	0	0	0	0	0	0.308152	0	0	0	0	0	0
GO:0008633_activation_of_pro-apoptotic_gene_products	0	0	0	0	0	0	0	0	0	0	0	0.709653	0	-1.00602	0	0	0	0	0	0	0	0	0	0	0	0	0	0	0	0	0	0	0	0	0	0	0	0	0	0	0	0	0	0	0	0	0	0	0
GO:0090048_negative_regulation_of_transcription_regulator_activity	0	0	0	0	0	0	0	0	0	0	0	0	0	0	0	0	0	0	0	0	0	0	0	0	0	0	0	0	0	0	0	0	0	0	0	0	0	0	0	0	0	0	0.308152	0	0	0	0	0	0
GO:0030323_respiratory_tube_development	0	0	0	0	-0.452939	0	0	0	0	0	0	0	0	0	0	0	0	0	0	0	0	0	0	0	0	0	0	0	0	0	0	0	0	0	0	-0.456845	0	0	0	0	0	0	0	0	0	0	0	0.65399	0
GO:0032743_positive_regulation_of_interleukin-2_production	0	0	0	0	0	0	0	0	0	0	0	0	0	0	0	0	0	0	0	0	0	0	0	0	0	0	0	0	0	0	0	0	0	0	0	0	0	0	0	0	0	0	0	0	0	0	0	0	0
GO:0019319_hexose_biosynthetic_process	0	0	0	0	0	0	0.558573	0.684287	0	0	0	0	0	0	0	0	0	0	0	0	0	0	0	0	0	0	0	0	0	0	0	0	0	0	0	0	0	0	0	0	0	0	0	0	0	0	0	0	0
GO:0006958_complement_activation__classical_pathway	0	0	0	0	0	0	0	0	0	0	0	0	0	0	0	0	0	0.914132	0.637051	0.733663	2.76162	0	0	0	0	0	0	0	0	0	0	0	0	0	0	0	0	0	0	0	0	0	0	0	0	0	0	0	0
GO:0010883_regulation_of_lipid_storage	0	0	0	0	0	0	0	0	0	0	0	0	0	0	0	0	0	0	0	0	0	0	0	0	0	0	0	0	0	0	0	0	0	0	0	0	0	0	0	0	0	0	0	0	0	0	0	0	0
GO:0045625_regulation_of_T-helper_1_cell_differentiation	0	0	0	0	0	0	0	0	0	0	0	0	0	0	0	0	0	0	0	0	0	0	0	0	0	0	0	0	0	0	0	0	0	0	0	0	0	0	0	0	0	0	0	0	0	0	0	0	0
GO:0002755_MyD88-dependent_toll-like_receptor_signaling_pathway	0	0	0	0	0	0	0	0	0	0	0	0	0	0	0	0	0	0	0	0	0	0	0	0	0	0	0	0	0	0	0	0	0	0	0	0	0	0	0	0	0	0	0	0	0	0	0	0	0
GO:0043372_positive_regulation_of_CD4-positive__alpha_beta_T_cell_differentiation	0	0	0	0	0	0	0	0	0	0	0	0	0	0	0	0	0	0	0	0	0	0	0	0	0	0	0	0	0	0	0	0	0	0	0	0	0	0	0	0	0	0	0	0	0	0	0	0	0
GO:0030225_macrophage_differentiation	0	0	0	0	0	0	0	0	0	0	0	0	0	0	0	0	0	0	0	0	0	0	0	0	0	0	0	0	0	0	0	0	0	0	0	0	0	0	0	0	0	0	0	0	0	0	0	0	0
GO:0010648_negative_regulation_of_cell_communication	0	0	0	0	0	0	0	0	0	0	0	0	0	0	0	0	0	0	0	0	0	0	0	0	0	0	0	0	0	0.968863	0	0	0	0	0	0	0	0	0	0	0	0	0.308152	0	0	0	0	0	0
GO:0030335_positive_regulation_of_cell_migration	0	0	0	-0.413544	0	0	0	0	0.843338	0	0	0	0	0	0	0	0	0	0	0	0	0	0	0	0	0	0	0	0	0	0	0	0	0	0	0	0	0	0	0	0	0	0	0	0	0	0	0	0
GO:0002763_positive_regulation_of_myeloid_leukocyte_differentiation	0	0	0	0	0	0	0	0	0	0	0	0	0	0	0	0	0	0	0	0	0	0	0	0	0	0	0	0	0	0	0	0	0	0	0	0	0	0	0	0	0	0	0	0	0	0	0	0	0
GO:0050865_regulation_of_cell_activation	0	0	0	0	0	0	0	0	0	0	0	0	0	0	0	0	0	0	0	0	0	0	0	0	0	0	0	0	0	0	0	0	0	0	0	-0.456845	0	0	0	0	0	0	0	0	0	0	0	0	0
GO:0030388_fructose_1_6-bisphosphate_metabolic_process	0	0	0	0	0	0	0.558573	0.684287	0	0	0	0	0	0	0	0	0	0	0	0	0	0	0	0	0	0	0	0	0	0	0	0	0	0	0	0	0	0	0	0	0	0	0	0	0	0	0	0	0
GO:0046165_alcohol_biosynthetic_process	0	0	0	0	0	0	0.558573	0.684287	0	0	0	0	0	0	0	0	0	0	0	0	0	0	0	0	0	0	0	0	0	0	0	0	0	0	0	0	0	0	0	0	0	0	0	0	0	0	0	0	0
GO:0030595_leukocyte_chemotaxis	0	0	0	-0.413544	0	0	0	0	0	0	0	0	0	0	0	0	0	0	0	0	0	0	0	1.47586	0	0	0	0	0	0	0	0	0	0	0	0	0	0	1.38719	0	0	2.4111	0	0	0	0	0	0	0
GO:0006956_complement_activation	0	0	0	0	0	0	0	0	0	0	0	0	0	0	0	0	0	0.914132	0.637051	0.733663	2.76162	0	0	0	0	0	0	0	0	0	0	0	0	0	0	0	0	0	0	0	0	0	0	0	0	0	0	0	0
GO:0045428_regulation_of_nitric_oxide_biosynthetic_process	0	0	0	0	0	0	0	0	0	0	0	0	0	0	0	0	0	0	0	0	0	0	0	0	0	0	0	0	0	0	0	0	0	0	0	0	0	0	0	0	0	0	0	0	0	0	0	0	0
GO:0043618_regulation_of_transcription_from_RNA_polymerase_II_promoter_in_response_to_stress	0	0	0	0	0	0	0	0	0	0	0	0	0	0	0	0	0	0	0	0	0	0	0	0	0	0	0	0	0	0	0	0	0	0	0	0	0	0	0	0	0	0	0	0	0	0	0	0.65399	0
GO:0046631_alpha-beta_T_cell_activation	0	0	0	0	0	0	0	0	0	0	0	0	0	0	0	0	0	0	0	0	0	0	0	0	0	0	0	0	0	0	0	0	0	0	0	0	0	0	0	0	0	0	0	0	0	0	0	0	0
GO:0050671_positive_regulation_of_lymphocyte_proliferation	0	0	0	0	0	0	0	0	0	0	0	0	0	0	0	0	0	0	0	0	0	0	0	0	0	0	0	0	0	0	0	0	0	0	0	0	0	0	0	0	0	0	0	0	0	0	0	0	0
GO:0043392_negative_regulation_of_DNA_binding	0	0	0	0	0	0	0	0	0	0	0	0	0	0	0	0	0	0	0	0	0	0	0	0	0	0	0	0	0	0	0	0	0	0	0	0	0	0	0	0	0	0	0.308152	0	0	0	0	0	0
GO:0051260_protein_homooligomerization	0	0	0	0	0	0	0	0.684287	0.843338	0	0	0	0	0	0	0	1.13469	0	0	0	0	0	0	0	0	0	0	0	0	0	0	0	0	0	0	0	0	0	0	0	0	0	0	0	0	0	0	0	0
GO:0002526_acute_inflammatory_response	0	0	0	0	0	0	0	0	0	0	0	0	0	0	0	0	0	0	0	0	2.76162	0	0	0	0	0.661193	0	0	0	0	0	0	0	0	0	0	0	0	0	0	0	0	0	0	0	0	0	0	-0.899236
GO:0061082_myeloid_leukocyte_cytokine_production	0	0	0	0	0	0	0	0	0	0	0	0	0	0	0	0	0	0	0	0	0	0	0	0	0	0	0	0	0	0	0	0	0	0	0	0	0	0	0	0	0	0	0	0	0	0	0	0	0
GO:0040037_negative_regulation_of_fibroblast_growth_factor_receptor_signaling_pathway	0	0	0	0	0	0	0	0	0	0	0	0	0	0	0	0	0	0	0	0	0	0	0	0	0	0	0	0	0	0	0	0	0	0	0	0	0	0	0	0	0	0	0	0	0	0	0	0	0
GO:0045084_positive_regulation_of_interleukin-12_biosynthetic_process	0	0	0	0	0	0	0	0	0	0	0	0	0	0	0	0	0	0	0	0	0	0	0	0	0	0	0	0	0	0	0	0	0	0	0	0	0	0	0	0	0	0	0	0	0	0	0	0	0
GO:0000271_polysaccharide_biosynthetic_process	0	0	0	0	0	0	0	0	0.843338	0	0	0	0	0	0	0	0	0	0	0	0	0	0	0	0	0	0	0	0	0.968863	-0.475321	0	0	0	0	0	0	0	0	0	0	0	0	0	0	0	0	0	0
GO:0031103_axon_regeneration	0	0	0	0	0	0	0	0	0	0	0	0	0	0	0	0	0	0	0	0	0	0	0	0	0	0	0	0	0	0	0	0	0	0	0	0	0	0	0	0	0	0	0	0	0	0	0	0	0
GO:0006023_aminoglycan_biosynthetic_process	0	0	0	0	0	0	0	0	0.843338	0	0	0	0	0	0	0	0	0	0	0	0	0	0	0	0	0	0	0	0	0.968863	-0.475321	0	0	0	0	0	0	0	0	0	0	0	0	0	0	0	0	0	0
GO:0006953_acute-phase_response	0	0	0	0	0	0	0	0	0	0	0	0	0	0	0	0	0	0	0	0	0	0	0	0	0	0.661193	0	0	0	0	0	0	0	0	0	0	0	0	0	0	0	0	0	0	0	0	0	0	-0.899236
GO:0046164_alcohol_catabolic_process	0	0	0	0	0	0	0.558573	0.684287	0	0	0	0	0	0	0	0	0	0	0	0	0	0	0	0	0	0	0	0	0	0	0	0	0	0	0	0	0	0	0	0	0	0	0	0	0	0	0	0	0
GO:0051099_positive_regulation_of_binding	0	0	0	0	0	0	0	0	0	0	0	0	0	0	0	0	0	0	0	0	0	0	0	0	0	0	0	0	0	0	0	0	0	0	0	0	0	0	0	0	0	0	0	0	0	0	0	0	0
GO:0006091_generation_of_precursor_metabolites_and_energy	0	0.783956	0	0	0	0	0.558573	0.684287	0	0	0	0	0	0	0	0	0	0	0	0	0	0	0	0	0	0	0	0	0	0	0	0	0	0	0	0	0	0	0	0	0	0	0	0	0	0	0	0	0
GO:0032946_positive_regulation_of_mononuclear_cell_proliferation	0	0	0	0	0	0	0	0	0	0	0	0	0	0	0	0	0	0	0	0	0	0	0	0	0	0	0	0	0	0	0	0	0	0	0	0	0	0	0	0	0	0	0	0	0	0	0	0	0
GO:0045089_positive_regulation_of_innate_immune_response	0	0	0	0	0	0	0	0	0	0	0	0	0	0	0	0	0	0	0	0	0	0	0	0	0	0	0	0	0	0	0	0	0	0	0	0	0	0	0	0	0	0	0	0	0	0	0	0	0
GO:0002293_alpha-beta_T_cell_differentiation_involved_in_immune_response	0	0	0	0	0	0	0	0	0	0	0	0	0	0	0	0	0	0	0	0	0	0	0	0	0	0	0	0	0	0	0	0	0	0	0	0	0	0	0	0	0	0	0	0	0	0	0	0	0
GO:0019221_cytokine-mediated_signaling_pathway	0	0	0	0	0	0	0	0	0	0	0	0	0	0	0	0	0	0	0	0	0	0	0	1.47586	0	0	0	0	0	0	0	0	0	0	0	0	0	0	0	0	0	0	0	0	0	0	0	0	0
GO:0071219_cellular_response_to_molecule_of_bacterial_origin	0	0	0	0	0	0	0	0	0	0	0	0	0	0	0	0	0	0	0	0	0	0	0	0	0	0	0	0	0	0	0	0	0	0	0	0	0	0	0	0	0	0	0	0	0	0	0	0	0
GO:0090090_negative_regulation_of_canonical_Wnt_receptor_signaling_pathway	0	0	0	0	0	0	0	0	0	0	0	0	0	0	0	0	0	0	0	0	0	0	0	0	0	0	0	0	0	0	0	0	0	0	0	0	0	0	0	0	0	0	0.308152	0	0	0	0	0	0
GO:0001568_blood_vessel_development	0	0	0	0	0	0	0	0	0.843338	-0.564453	0	0	0	0	0	0	0	0	0	0	2.76162	0	0	0	0	0	0	0	0	0	0	0	0	0.885096	0	-0.456845	0	0	0	0	0	2.4111	0	0	0	0	0	0.65399	0
GO:0031099_regeneration	0	0	0	0	0	0	0	0.684287	0.843338	0	0	0	0	0	0	0	0	0	0	0	0	0	0	1.47586	0	0	0	0	0	0	0	0	0	0	0	0	0	0	0	0	0	0	0	0	0	0	0	0	0
GO:0045637_regulation_of_myeloid_cell_differentiation	0	0	0	0	0	0	0	0	0	0	0	0	0	0	0	0	0	0	0	0	0	0	0	0	0	0	0	0	0	0	0	0	0	0	0	0	0	0	0	0	0	0	0	0	0	0	0	0	0
GO:0060326_cell_chemotaxis	0	0	0	-0.413544	0	0	0	0	0	0	0	0	0	0	0	0	0	0	0	0	0	0	0	1.47586	0	0	0	0	0	0	0	0	0	0	0	0	0	0	1.38719	0	0	2.4111	0	0	0	0	0	0	0
GO:0002285_lymphocyte_activation_involved_in_immune_response	0	0	0	0	0	0	0	0	0	0	0	0	0	0	0	0	0	0	0	0	0	0	0	0	0	0	0	0	0	0	0	0	0	0	0	0	0	0	0	0	0	0	0	0	0	0	0	0	0
GO:0033138_positive_regulation_of_peptidyl-serine_phosphorylation	0	0	0	0	0	0	0	0	0.843338	0	0	0	0	0	0	0	0	0	0	0	0	0	0	0	0	0	0	0	0	0	0	0	0	0	0	0	0	0	0	0	0	0	0	0	0	0	0	0	0
GO:0006959_humoral_immune_response	0	0	0	0	0	0	0	0	0	0	0	0	0	0	0	0	0	0.914132	0.637051	0.733663	2.76162	0	0	1.47586	0	0	0	0	0	0	0	0	0	0	0	0	0	0	0	0	0	0	0	0	0	0	0	0	0
GO:0002292_T_cell_differentiation_involved_in_immune_response	0	0	0	0	0	0	0	0	0	0	0	0	0	0	0	0	0	0	0	0	0	0	0	0	0	0	0	0	0	0	0	0	0	0	0	0	0	0	0	0	0	0	0	0	0	0	0	0	0
GO:0045598_regulation_of_fat_cell_differentiation	0	0	0	0	0	0	0	0	0	0	0	0	0	0	0	0	0	0	0	0	0	0	0	0	0	0	0	0	0	0	0	0	0	0	0	0	0	0	0	0	0	0	0	0	0	0	0	0	0
GO:0046637_regulation_of_alpha-beta_T_cell_differentiation	0	0	0	0	0	0	0	0	0	0	0	0	0	0	0	0	0	0	0	0	0	0	0	0	0	0	0	0	0	0	0	0	0	0	0	0	0	0	0	0	0	0	0	0	0	0	0	0	0
GO:0019915_lipid_storage	0	0	0	0	0	0	0	0	0	0	0	0	0	0	0	0	0	0	0	0	0	0	0	0	0	0	0	0	0	0	0	0	0	0	0	0	0	0	0	0	0	0	0	0	0	0	0	0	0
GO:0001817_regulation_of_cytokine_production	0	0	0	0	0	0	0	0	0	0	0	0	0	0	0	0	0	0	0	0	2.76162	0	0	0	0	0.661193	0	0	0	0	0	0	0	0	0	0	0	0	0	0	0	0	0	0	0	0	0	0	0
GO:0033135_regulation_of_peptidyl-serine_phosphorylation	0	0	0	0	0	0	0	0	0.843338	0	0.7576	0	0	0	0	0	0	0	0	0	0	0	0	0	0	0	0	0	0	0	0	0	0	0	0	0	0	0	0	0	0	0	0	0	0	0	0	0	0
GO:0009593_detection_of_chemical_stimulus	0	0	0	0	0	0	0	0	0	0	0	0	0	0	0	0	0	0	0	0	0	0	0	0	0	0	0	0	0	0	0	0	0	0	0	0	0	0	0	0	0	0	0	0	0	0	0	0	0
GO:0032964_collagen_biosynthetic_process	0	0	0	0	0	0	0	0	0	0	0	0	0	0	0	0	0	0	0	0	0	0	0	0	0	0	0	0	0	0	0	0	0	0.885096	0	-0.456845	0	0	0	0	0	0	0	0	0	0	0	0	0
GO:0002702_positive_regulation_of_production_of_molecular_mediator_of_immune_response	0	0	0	0	0	0	0	0	0	0	0	0	0	0	0	0	0	0	0	0	0	0	0	0	0	0	0	0	0	0	0	0	0	0	0	0	0	0	0	0	0	0	0	0	0	0	0	0	0
GO:0009306_protein_secretion	0	0	0	0	0	0	0	0	0	0	0	0	0	0	0	0	0	0	0	0	0	0	0.293812	0	0	0	0	0	0	0	0	0	0	0	0	0	0	0	0	0	0	0	0	0	0	0	0	0	0
GO:0030099_myeloid_cell_differentiation	0	0	0	0	0	0	0	0	0	0	0	0	0	0	0	0	0	0	0	0	0	0	0	0	0	0	0	0	0	0	0	0	0	0	0	0	0	0	0	0	0	0	0	0	0	0	0	0.65399	0
GO:0006024_glycosaminoglycan_biosynthetic_process	0	0	0	0	0	0	0	0	0.843338	0	0	0	0	0	0	0	0	0	0	0	0	0	0	0	0	0	0	0	0	0.968863	-0.475321	0	0	0	0	0	0	0	0	0	0	0	0	0	0	0	0	0	0
GO:0006094_gluconeogenesis	0	0	0	0	0	0	0.558573	0.684287	0	0	0	0	0	0	0	0	0	0	0	0	0	0	0	0	0	0	0	0	0	0	0	0	0	0	0	0	0	0	0	0	0	0	0	0	0	0	0	0	0
GO:0019320_hexose_catabolic_process	0	0	0	0	0	0	0.558573	0.684287	0	0	0	0	0	0	0	0	0	0	0	0	0	0	0	0	0	0	0	0	0	0	0	0	0	0	0	0	0	0	0	0	0	0	0	0	0	0	0	0	0
GO:0044092_negative_regulation_of_molecular_function	0	0	0	0	0	0	0	0	0	0	0	0	0	0	0	0	0	0	0	0	0	0	0	0	0	0	0	0	0	0	0	0	0	0	0	0	0	0	0	0	0	0	0.308152	0	0.928113	0	0	0	0
GO:0045628_regulation_of_T-helper_2_cell_differentiation	0	0	0	0	0	0	0	0	0	0	0	0	0	0	0	0	0	0	0	0	0	0	0	0	0	0	0	0	0	0	0	0	0	0	0	0	0	0	0	0	0	0	0	0	0	0	0	0	0
GO:0043407_negative_regulation_of_MAP_kinase_activity	0	0	0	0	0	0	0	0	0	0	0	0	0	0	0	0	0	0	0	0	0	0	0	0	0	0	0	0	0	0	0	0	0	0	0	0	0	0	0	0	0	0	0	0	0.928113	0	0	0	0
GO:0002697_regulation_of_immune_effector_process	0	0	0	0	0	0	0	0	0	0	0	0	0	0	0	0	0	0	0	0	2.76162	0	0	0	0	0	0	0	0	0	0	0	0	0	0	0	0	0	0	0	0	0	0	0	0	0	0	0	0
GO:0061081_positive_regulation_of_myeloid_leukocyte_cytokine_production_involved_in_immune_response	0	0	0	0	0	0	0	0	0	0	0	0	0	0	0	0	0	0	0	0	0	0	0	0	0	0	0	0	0	0	0	0	0	0	0	0	0	0	0	0	0	0	0	0	0	0	0	0	0
GO:0071216_cellular_response_to_biotic_stimulus	0	0	0	0	0	0	0	0	0	0	0	0	0	0	0	0	0	0	0	0	0	0	0	0	0	0	0	0	0	0	0	0	0	0	0	0	0	0	0	0	0	0	0	0	0	0	0	0	0
GO:0032635_interleukin-6_production	0	0	0	0	0	0	0	0	0	0	0	0	0	0	0	0	0	0	0	0	0	0	0	0	0	0.661193	0	0	0	0	0	0	0	0	0	0	0	0	0	0	0	0	0	0	0	0	0	0	0
GO:0007178_transmembrane_receptor_protein_serine_threonine_kinase_signaling_pathway	0	0	0	0	0	0	0	0	0	0	0	0	0	0	0	0	0	0	0	0	0	0	0	1.47586	0	0	0	0	0	0.968863	0	0	0	0.885096	0	0	0	0	0	0	0	0	0	0	0	0	0	0	0
GO:0032642_regulation_of_chemokine_production	0	0	0	0	0	0	0	0	0	0	0	0	0	0	0	0	0	0	0	0	0	0	0	0	0	0	0	0	0	0	0	0	0	0	0	0	0	0	0	0	0	0	0	0	0	0	0	0	0
GO:0060341_regulation_of_cellular_localization	0	0	0	0	0	0	0	0	0	0	0	0	0	0	0	0	0	0	0	0	0	0	0	0	0	0	0	0	0	0	0	0	0	0	0	0	0	0	0	0	0	0	0.308152	0	0	0	0	0	0
GO:0080134_regulation_of_response_to_stress	0	0	0	0	0	0	0	0	0	0	0	0	0	0	0	0	0	0	0	0	2.76162	0	0	0	0	0	0	0	0	0	0	0	0	0	0	0	0	0	0	0	0	0	0	0	0	0	0	0	0
GO:0031664_regulation_of_lipopolysaccharide-mediated_signaling_pathway	0	0	0	0	0	0	0	0	0	0	0	0	0	0	0	0	0	0	0	0	0	0	0	0	0	0	0	0	0	0	0	0	0	0	0	0	0	0	0	0	0	0	0	0	0	0	0	0	0
GO:0042088_T-helper_1_type_immune_response	0	0	0	0	0	0	0	0	0	0	0	0	0	0	0	0	0	0	0	0	0	0	0	0	0	0	0	0	0	0	0	0	0	0	0	0	0	0	0	0	0	0	0	0	0	0	0	0	0
GO:0090047_positive_regulation_of_transcription_regulator_activity	0	0	0	0	0	0	0	0	0	0	0	0	0	0	0	0	0	0	0	0	0	0	0	0	0	0	0	0	0	0	0	0	0	0	0	0	0	0	0	0	0	0	0	0	0	0	0	0	0
GO:0046638_positive_regulation_of_alpha-beta_T_cell_differentiation	0	0	0	0	0	0	0	0	0	0	0	0	0	0	0	0	0	0	0	0	0	0	0	0	0	0	0	0	0	0	0	0	0	0	0	0	0	0	0	0	0	0	0	0	0	0	0	0	0
GO:0045444_fat_cell_differentiation	0	0	0	0	0	0	0	0	0	0	0	0	0	0	0.522693	0	0	0	0	0	0	0	0	0	0	0.661193	0	0	0	0	0	0	0	0	0	0	0	0	0	0	0	0	0	0	0	0	0	0	0
GO:0002687_positive_regulation_of_leukocyte_migration	0	0	0	-0.413544	0	0	0	0	0	0	0	0	0	0	0	0	0	0	0	0	0	0	0	0	0	0	0	0	0	0	0	0	0	0	0	0	0	0	0	0	0	0	0	0	0	0	0	0	0
GO:0010647_positive_regulation_of_cell_communication	0	0	0	0	0	0	0	0	0.843338	0	0	0	0	0	0	0	0	0	0	0	0	0	0	1.47586	0	0	0.71504	0	0	0	0	0	0	0	0	0	0	0	0	0	0	0	0	0	0	0	0	0	0
GO:0090046_regulation_of_transcription_regulator_activity	0	0	0	0	0	0	0	0	0	0	0	0	0	0	0	0	0	0	0	0	0	0	0	0	0	0	0	0	0	0	0	0	0	0	0	0	0	0	0	0	0	0	0.308152	0	0	0	0	0	0
GO:0010042_response_to_manganese_ion	0	0	0	0	0	0	0	0	0	0	0	0	0	0	0	0	0	0	0	0	0	0	0	0	0	0	0	0	0	0	0	0	0	0	0	0	0	0	0	0	0	0	0	0	0	0	0	0	0
GO:0051050_positive_regulation_of_transport	0	0	0	0	0	0	0	0	0.843338	0	0	0	0	0	0	0	0	0	0	0	2.76162	0	0	0	0	0	0	0	0	0	0	0	0	0	0	0	0	0	0	0	0	0	0	0	0	0	0	0	0
GO:0016051_carbohydrate_biosynthetic_process	0	0	0	0	0	0	0.558573	0.684287	0.843338	0	0	0	0	0	0	0	0	0	0	0	0	0	0	0	0	0	0	0	0	0.968863	-0.475321	0	0	0	0	0	0	0	0	0	0	0	0	0	0	0	0	0	0
GO:0002758_innate_immune_response-activating_signal_transduction	0	0	0	0	0	0	0	0	0	0	0	0	0	0	0	0	0	0	0	0	0	0	0	0	0	0	0	0	0	0	0	0	0	0	0	0	0	0	0	0	0	0	0	0	0	0	0	0	0
GO:0042347_negative_regulation_of_NF-kappaB_import_into_nucleus	0	0	0	0	0	0	0	0	0	0	0	0	0	0	0	0	0	0	0	0	0	0	0	0	0	0	0	0	0	0	0	0	0	0	0	0	0	0	0	0	0	0	0.308152	0	0	0	0	0	0
GO:0002700_regulation_of_production_of_molecular_mediator_of_immune_response	0	0	0	0	0	0	0	0	0	0	0	0	0	0	0	0	0	0	0	0	0	0	0	0	0	0	0	0	0	0	0	0	0	0	0	0	0	0	0	0	0	0	0	0	0	0	0	0	0
GO:0050776_regulation_of_immune_response	0	0	0	0	0	0	0	0	0	0	0	0	0	0	0	0	0	0.914132	0.637051	0.733663	2.76162	0	0	0	0	0	0	0	0	0	0	0	0	0.885096	0	0	0	0	0	0	0	0	0	0	0	0	0	0	0
GO:0050778_positive_regulation_of_immune_response	0	0	0	0	0	0	0	0	0	0	0	0	0	0	0	0	0	0.914132	0.637051	0.733663	2.76162	0	0	0	0	0	0	0	0	0	0	0	0	0	0	0	0	0	0	0	0	0	0	0	0	0	0	0	0
GO:0002460_adaptive_immune_response_based_on_somatic_recombination_of_immune_receptors_built_from_immunoglobulin_superfamily_domains	0	0	0	0	0	0	0	0	0	0	0	0	0	0	0	0	0	0.914132	0.637051	0.733663	2.76162	0	0	0	0	0	0	0	0	0	0	0	0	0	0	0	0	0	0	0	0	0	0	0	0	0	0	0	0
GO:0006829_zinc_ion_transport	0	0	0	0	0	0	0	0	0	0	0	0	0	0	0	0	0	0	0	0	0	0	0	0	0	0	0	0	0	0	0	0	0	0	0	0	0	0	0	0	0	0	0	0	0	0	0	0	0
GO:0050730_regulation_of_peptidyl-tyrosine_phosphorylation	0	0	0	0	0	0	0	0	0.843338	0	0	0	0	0	0	0	0	0	0	0	0	0	0	0	0	0	0	0	0	0	0	0	0	0	0	0	0	0	0	0	0	0	0	0	0	0	0	0	0
GO:0051093_negative_regulation_of_developmental_process	0	0	0	0	0	0	0	0	0	0	0	0	0	0	0	0	0	0	0	0	0	0	0	0	0	0	0	0	0	0	0	0	0	0	0	0	0	0	0	0	0	0	0	0	0	0	0	0	0
GO:0014068_positive_regulation_of_phosphoinositide_3-kinase_cascade	0	0	0	0	0	0	0	0	0.843338	0	0	0	0	0	0	0	0	0	0	0	0	0	0	0	0	0	0	0	0	0	0	0	0	0	0	0	0	0	0	0	0	0	0	0	0	0	0	0	0
GO:0031102_neuron_projection_regeneration	0	0	0	0	0	0	0	0	0	0	0	0	0	0	0	0	0	0	0	0	0	0	0	0	0	0	0	0	0	0	0	0	0	0	0	0	0	0	0	0	0	0	0	0	0	0	0	0	0
GO:0043068_positive_regulation_of_programmed_cell_death	0	0	0	0	0	-0.855329	0	0	0	0	0	0.709653	0	-1.00602	0.522693	0	0	0	0	0	2.76162	0	0	0	0	0.661193	0.71504	0	0	0	0	0	0	0	0	0	0	0	0	0	0	0	0	0	0	0	0	0	0
GO:0051707_response_to_other_organism	0	0	0	0	0	0	0	0	0	0	0	0	0	0	0.522693	0	0	0	0	0	0	0	0	1.47586	0	0	0	0	0	0	0	0	0	0	0	0	0	0	0	0	0	0	0	0	0	0	0	0	-0.899236
GO:0005996_monosaccharide_metabolic_process	0	0	0	0	0	0	0.558573	0.684287	0	0	0	0	0	0	0	0	0	0	0	0	0	0	0	0	0	0	0	0	0	0	0	0	0	0	0	0	0	0	0	0	0	0	0	0	0	0	0	0	0
GO:0050714_positive_regulation_of_protein_secretion	0	0	0	0	0	0	0	0	0	0	0	0	0	0	0	0	0	0	0	0	0	0	0	0	0	0	0	0	0	0	0	0	0	0	0	0	0	0	0	0	0	0	0	0	0	0	0	0	0
GO:0002764_immune_response-regulating_signaling_pathway	0	0	0	0	0	0	0	0	0	0	0	0	0	0	0	0	0	0	0	0	0	0	0	0	0	0	0	0	0	0	0	0	0	0	0	0	0	0	0	0	0	0	0	0	0	0	0	0	0
GO:0070207_protein_homotrimerization	0	0	0	0	0	0	0	0	0	0	0	0	0	0	0	0	0	0	0	0	0	0	0	0	0	0	0	0	0	0	0	0	0	0	0	0	0	0	0	0	0	0	0	0	0	0	0	0	0
GO:0060426_lung_vasculature_development	0	0	0	0	0	0	0	0	0	0	0	0	0	0	0	0	0	0	0	0	0	0	0	0	0	0	0	0	0	0	0	0	0	0	0	0	0	0	0	0	0	0	0	0	0	0	0	0	0
GO:0010627_regulation_of_intracellular_protein_kinase_cascade	0	0	0	0	0	0	0	0	0.843338	0	0	0	0	0	0	0	0	0	0	0	0	0	0	0	0	0	0.71504	0	0	0	0	0	0	0	0	0	0	0	0	0	0	0	0	0	0	0	0	0	0
GO:0046649_lymphocyte_activation	0	0	0	0	0	0	0	0	0	0	0	0	0	0	0	0	0	0	0	0	0	0	0	0	0	0	0	0	0	0	0	0	0	0	0	0	0	0	0	0	0	0	0	0	0	0	0	0	0
GO:0055080_cation_homeostasis	0	0	0	0	0	0	0	0	0	0	0.7576	0	0	0	0	0	0	0	0	0	0	0	0	1.47586	1.05156	0	0	0	0	0	0	0	0	0	0	0	0	0	0	0	0	0	0	0	0	0	0	0	0
GO:0002822_regulation_of_adaptive_immune_response_based_on_somatic_recombination_of_immune_receptors_built_from_immunoglobulin_superfamily_domains	0	0	0	0	0	0	0	0	0	0	0	0	0	0	0	0	0	0	0	0	2.76162	0	0	0	0	0	0	0	0	0	0	0	0	0	0	0	0	0	0	0	0	0	0	0	0	0	0	0	0
GO:0061180_mammary_gland_epithelium_development	0	0	0	0	0	0	0	0	0	0	0	0	0	0	0	0	0	0	0	0	0	0	0	0	0	0.661193	0	0	0	0	0	0	0	0	0	0	0	0	0	0	0	0	0	0	0	0	0	0	0
GO:0044275_cellular_carbohydrate_catabolic_process	0	0	0	0	0	0	0.558573	0.684287	0	0	0	0	0	0	0	0	0	0	0	0	0	0	0	0	0	0	0	0	0	0	0	0	0	0	0	0	0	0	0	0	0	0	0	0	0	0	0	0	0
GO:0002757_immune_response-activating_signal_transduction	0	0	0	0	0	0	0	0	0	0	0	0	0	0	0	0	0	0	0	0	0	0	0	0	0	0	0	0	0	0	0	0	0	0	0	0	0	0	0	0	0	0	0	0	0	0	0	0	0
GO:0031349_positive_regulation_of_defense_response	0	0	0	0	0	0	0	0	0	0	0	0	0	0	0	0	0	0	0	0	2.76162	0	0	0	0	0	0	0	0	0	0	0	0	0	0	0	0	0	0	0	0	0	0	0	0	0	0	0	0
GO:0042089_cytokine_biosynthetic_process	0	0	0	0	0	0	0	0	0	0	0	0	0	0	0	0	0	0	0	0	0	0	0	0	0	0.661193	0	0	0	0	0	0	0	0	0	0	0	0	0	0	0	0	0	0	0	0	0	0	0
GO:0043122_regulation_of_I-kappaB_kinase_NF-kappaB_cascade	0	0	0	0	0	0	0	0	0	0	0	0	0	0	0	0	0	0	0	0	0	0	0	0	0	0	0.71504	0	0	0	0	0	0	0	0	0	0	0	0	0	0	0	0	0	0	0	0	0	0
GO:0045620_negative_regulation_of_lymphocyte_differentiation	0	0	0	0	0	0	0	0	0	0	0	0	0	0	0	0	0	0	0	0	0	0	0	0	0	0	0	0	0	0	0	0	0	0	0	0	0	0	0	0	0	0	0	0	0	0	0	0	0
GO:0002698_negative_regulation_of_immune_effector_process	0	0	0	0	0	0	0	0	0	0	0	0	0	0	0	0	0	0	0	0	0	0	0	0	0	0	0	0	0	0	0	0	0	0	0	0	0	0	0	0	0	0	0	0	0	0	0	0	0
GO:0006916_anti-apoptosis	0	0	0	0	0	0	0	0	0.843338	0	0	0	1.07756	0	0.522693	0	0	0	0	0	0	0	0	1.47586	0	0.661193	0.71504	0	0	0	0	0	0	0	-1.31915	0	0	0	0	0	0	0	0	0	0	0	0	0	0
GO:0010740_positive_regulation_of_intracellular_protein_kinase_cascade	0	0	0	0	0	0	0	0	0.843338	0	0	0	0	0	0	0	0	0	0	0	0	0	0	0	0	0	0.71504	0	0	0	0	0	0	0	0	0	0	0	0	0	0	0	0	0	0	0	0	0	0
GO:0046364_monosaccharide_biosynthetic_process	0	0	0	0	0	0	0.558573	0.684287	0	0	0	0	0	0	0	0	0	0	0	0	0	0	0	0	0	0	0	0	0	0	0	0	0	0	0	0	0	0	0	0	0	0	0	0	0	0	0	0	0
GO:0034097_response_to_cytokine_stimulus	0	0	0	-0.413544	0	0	0	0	0	0	0	0	0	0	0	0	0	0	0	0	0	0	0	0	0	0	0	0	0	0	0	0	0	0.885096	0	0	0	0	0	0	0	0	0	0	0	0	0	0	-0.899236
GO:0019318_hexose_metabolic_process	0	0	0	0	0	0	0.558573	0.684287	0	0	0	0	0	0	0	0	0	0	0	0	0	0	0	0	0	0	0	0	0	0	0	0	0	0	0	0	0	0	0	0	0	0	0	0	0	0	0	0	0
GO:0043405_regulation_of_MAP_kinase_activity	0	0	0	0	0	0	0	0	0	0	0	0	0	0	0	0	0	0	0	0	0	0	0	0	0	0	0	0	0	0	0	0	0	0	0	0	0	0	0	0	0	0	0	0	0.928113	0	0	0	0
GO:0009617_response_to_bacterium	0	0	0	0	0	0	0	0	0	0	0	0	0	0	0	0	0	0	0	0	0	0	0	1.47586	0	0	0	0	0	0	0	0	0	0	0	0	0	0	0	0	0	0	0	0	0	0	0	0	-0.899236
GO:0070372_regulation_of_ERK1_and_ERK2_cascade	0	0	0	0	0	0	0	0	0.843338	0	0	0	0	0	0	0	0	0	0	0	0	0	0	0	0	0	0	0	0	0	0	0	0	0	0	0	0	0	0	0	0	0	0	0	0	0	0	0	0
GO:0002286_T_cell_activation_involved_in_immune_response	0	0	0	0	0	0	0	0	0	0	0	0	0	0	0	0	0	0	0	0	0	0	0	0	0	0	0	0	0	0	0	0	0	0	0	0	0	0	0	0	0	0	0	0	0	0	0	0	0
GO:0006826_iron_ion_transport	0	0	0	0	0	0	0	0	0	0	0	0	0	0	0	0	0	0	0	0	0	0	0	0	0	0	0	0	0	0	0	0	0	0	0	0	0	0	0	0	0	0	0	0	0	0	0	0	0
GO:0031100_organ_regeneration	0	0	0	0	0	0	0	0.684287	0.843338	0	0	0	0	0	0	0	0	0	0	0	0	0	0	1.47586	0	0	0	0	0	0	0	0	0	0	0	0	0	0	0	0	0	0	0	0	0	0	0	0	0
GO:0002684_positive_regulation_of_immune_system_process	0	0	0	-0.413544	0	0	0	0	0	0	0	0	0	0	0	0	0	0.914132	0.637051	0.733663	2.76162	0	0	0	0	0	0	0	0	0	0	0	0	0	0	0	0	0	0	0	0	0	0	0	0	0	0	0	0
GO:0007259_JAK-STAT_cascade	0	0	0	0	0	0	0	0	0	0	0	0	0	0	0	0	0	0	0	0	0	0	0	1.47586	0	0	0	0	0	0	0	0	0	0	0	0	0	0	0	0	0	0	0	0	0	0	0	0	0
GO:0002366_leukocyte_activation_involved_in_immune_response	0	0	0	0	0	0	0	0	0	0	0	0	0	0	0	0	0	0	0	0	0	0	0	0	0	0	0	0	0	0	0	0	0	0	0	0	0	0	0	0	0	0	0	0	0	0	0	0	0
GO:0046639_negative_regulation_of_alpha-beta_T_cell_differentiation	0	0	0	0	0	0	0	0	0	0	0	0	0	0	0	0	0	0	0	0	0	0	0	0	0	0	0	0	0	0	0	0	0	0	0	0	0	0	0	0	0	0	0	0	0	0	0	0	0
GO:0002274_myeloid_leukocyte_activation	0	0	0	-0.413544	0	0	0	0	0	0	0	0	0	0	0	0	0	0	0	0	0	0	0	0	0	0	0	0	0	0	0	0	0	0	0	0	0	0	0	0	0	2.4111	0	0	0	0	0	0	0
GO:0048305_immunoglobulin_secretion	0	0	0	0	0	0	0	0	0	0	0	0	0	0	0	0	0	0	0	0	0	0	0	0	0	0	0	0	0	0	0	0	0	0	0	0	0	0	0	0	0	0	0	0	0	0	0	0	0
GO:0050731_positive_regulation_of_peptidyl-tyrosine_phosphorylation	0	0	0	0	0	0	0	0	0.843338	0	0	0	0	0	0	0	0	0	0	0	0	0	0	0	0	0	0	0	0	0	0	0	0	0	0	0	0	0	0	0	0	0	0	0	0	0	0	0	0
GO:0045859_regulation_of_protein_kinase_activity	0	0	0	0	0	0	0	0	0.843338	0	0	0	0	0	0	0	0	0	0	0	0	0	0	0	0	0	0	0	0	0	0	0	0	0	0	0	0	0	0	0	0	0	0	0	0.928113	0	0	0	0
GO:0051092_positive_regulation_of_NF-kappaB_transcription_factor_activity	0	0	0	0	0	0	0	0	0	0	0	0	0	0	0	0	0	0	0	0	0	0	0	0	0	0	0	0	0	0	0	0	0	0	0	0	0	0	0	0	0	0	0	0	0	0	0	0	0
GO:0012502_induction_of_programmed_cell_death	0	0	0	0	0	0	0	0	0	0	0	0.709653	0	-1.00602	0.522693	0	0	0	0	0	2.76162	0	0	0	0	0.661193	0.71504	0	0	0	0	0	0	0	0	0	0	0	0	0	0	0	0	0	0	0	0	0	0
GO:0051272_positive_regulation_of_cellular_component_movement	0	0	0	-0.413544	0	0	0	0	0.843338	0	0	0	0	0	0	0	0	0	0	0	0	0	0	0	0	0	0	0	0	0	0	0	0	0	0	0	0	0	0	0	0	0	0	0	0	0	0	0	0
GO:0070482_response_to_oxygen_levels	0	0	0	0	0	0	0	0.684287	0.843338	0	0	0	0	0	0.522693	0	0	0	0	0	0	0.909442	0	1.47586	0	0	0	0	0	0	0	0	0	0	0	-0.456845	0	0	0	0	0	0	0	0	0	0	0	0.65399	0
GO:0006954_inflammatory_response	0	0	0	0	0	0	0	0	0	0	0.7576	0	0	0	0	0	0	0	0	0	2.76162	0	0	1.47586	1.05156	0.661193	0	0	0	0	0	0	0	0	0	0	2.6595	1.62442	1.38719	0	1.4301	2.4111	0	0	0	0	0	0	-0.899236
GO:0035467_negative_regulation_of_signaling_pathway	0	0	0	0	0	0	0	0	0	0	0	0	0	0	0	0	0	0	0	0	0	0	0	0	0	0	0	0	0	0.968863	0	0	0	0	0	0	0	0	0	0	0	0	0.308152	0	0	0	0	0	0
GO:0045622_regulation_of_T-helper_cell_differentiation	0	0	0	0	0	0	0	0	0	0	0	0	0	0	0	0	0	0	0	0	0	0	0	0	0	0	0	0	0	0	0	0	0	0	0	0	0	0	0	0	0	0	0	0	0	0	0	0	0
GO:0002237_response_to_molecule_of_bacterial_origin	0	0	0	0	0	0	0	0	0	0	0	0	0	0	0	0	0	0	0	0	0	0	0	1.47586	0	0	0	0	0	0	0	0	0	0	0	0	0	0	0	0	0	0	0	0	0	0	0	0	-0.899236
GO:0002720_positive_regulation_of_cytokine_production_involved_in_immune_response	0	0	0	0	0	0	0	0	0	0	0	0	0	0	0	0	0	0	0	0	0	0	0	0	0	0	0	0	0	0	0	0	0	0	0	0	0	0	0	0	0	0	0	0	0	0	0	0	0
GO:0071222_cellular_response_to_lipopolysaccharide	0	0	0	0	0	0	0	0	0	0	0	0	0	0	0	0	0	0	0	0	0	0	0	0	0	0	0	0	0	0	0	0	0	0	0	0	0	0	0	0	0	0	0	0	0	0	0	0	0
GO:0043433_negative_regulation_of_transcription_factor_activity	0	0	0	0	0	0	0	0	0	0	0	0	0	0	0	0	0	0	0	0	0	0	0	0	0	0	0	0	0	0	0	0	0	0	0	0	0	0	0	0	0	0	0.308152	0	0	0	0	0	0
GO:0045064_T-helper_2_cell_differentiation	0	0	0	0	0	0	0	0	0	0	0	0	0	0	0	0	0	0	0	0	0	0	0	0	0	0	0	0	0	0	0	0	0	0	0	0	0	0	0	0	0	0	0	0	0	0	0	0	0
GO:0045767_regulation_of_anti-apoptosis	0	0	0	0	0	0	0	0	0.843338	0	0	0	0	0	0	0	0	0	0	0	0	0	0	0	0	0	0	0	0	0	0	0	0	0	0	0	0	0	0	0	0	0	0	0	0	0	0	0	0
GO:0055072_iron_ion_homeostasis	0	0	0	0	0	0	0	0	0	0	0	0	0	0	0	0	0	0	0	0	0	0	0	0	0	0	0	0	0	0	0	0	0	0	0	0	0	0	0	0	0	0	0	0	0	0	0	0	0
GO:0002690_positive_regulation_of_leukocyte_chemotaxis	0	0	0	-0.413544	0	0	0	0	0	0	0	0	0	0	0	0	0	0	0	0	0	0	0	0	0	0	0	0	0	0	0	0	0	0	0	0	0	0	0	0	0	0	0	0	0	0	0	0	0
GO:0032963_collagen_metabolic_process	0	0	0	0	-0.452939	0	0	0	0	0	0	0	0	0	0	0	0	0	0	0	0	0	0	0	0	0	0	0	0	0	0	0	0	0.885096	0	-0.456845	0	0	0	0	0	0	0	0	0	0	0	0	0
GO:0045597_positive_regulation_of_cell_differentiation	0	0	0	0	0	0	0	0	0	0	0	0	0	0	0	0	0	0	0	0	0	0	0	0	0	0	0	0	0	0	0	0	0	0	0	0	0	0	0	0	0	0	0	0	0	0	0	0	0
GO:0070373_negative_regulation_of_ERK1_and_ERK2_cascade	0	0	0	0	0	0	0	0	0	0	0	0	0	0	0	0	0	0	0	0	0	0	0	0	0	0	0	0	0	0	0	0	0	0	0	0	0	0	0	0	0	0	0	0	0	0	0	0	0
GO:0006809_nitric_oxide_biosynthetic_process	0	0	0	0	0	0	0	0	0	0	0	0	0	0	0	0	0	0	0	0	0	0	0	0	0	0	0	0	0	0	0	0	0	0	0	0	0	0	0	0	0	0	0	0	0	0	0	0	0
GO:0009967_positive_regulation_of_signal_transduction	0	0	0	0	0	0	0	0	0.843338	0	0	0	0	0	0	0	0	0	0	0	0	0	0	0	0	0	0.71504	0	0	0	0	0	0	0	0	0	0	0	0	0	0	0	0	0	0	0	0	0	0
GO:0002675_positive_regulation_of_acute_inflammatory_response	0	0	0	0	0	0	0	0	0	0	0	0	0	0	0	0	0	0	0	0	2.76162	0	0	0	0	0	0	0	0	0	0	0	0	0	0	0	0	0	0	0	0	0	0	0	0	0	0	0	0
GO:0018209_peptidyl-serine_modification	0	0	0	0	0	0	0	0	0.843338	0	0.7576	0	0	0	0	0	0	0	0	0	0	0	0	0	0	0	0	0	0	0	0	0	0	0	0	0	0	0	0	0	0	0	0	0	0	0	0	0	0
GO:0002819_regulation_of_adaptive_immune_response	0	0	0	0	0	0	0	0	0	0	0	0	0	0	0	0	0	0	0	0	2.76162	0	0	0	0	0	0	0	0	0	0	0	0	0	0	0	0	0	0	0	0	0	0	0	0	0	0	0	0
GO:0007249_I-kappaB_kinase_NF-kappaB_cascade	0	0	0	0	0	0	0	0	0	0	0	0	0	0	0	0	0	0	0	0	0	0	0	0	0	0	0.71504	0	0	0	0	0	0	0	0	0	0	0	0	0	0	0	0	0	0	0	0	0	0
GO:0014065_phosphoinositide_3-kinase_cascade	0	0	0	0	0	0	0	0	0.843338	0	0	0	0	0	0	0	0	0	0	0	0	0	0	0	0	0	0	0	0	0	0	0	0	0	0	0	0	0	0	0	0	0	0	0	0	0	0	0	0
GO:0000041_transition_metal_ion_transport	0	0	0	0	0	0	0	0	0	0	0	0	0	0	0	0	0	0	0	0	0	0	0	0	0	0	0	0	0	0	0	0	0	0	0	0	0	0	0	0	0	0	0	0	0	0	0	0	0
GO:0002367_cytokine_production_involved_in_immune_response	0	0	0	0	0	0	0	0	0	0	0	0	0	0	0	0	0	0	0	0	0	0	0	0	0	0	0	0	0	0	0	0	0	0	0	0	0	0	0	0	0	0	0	0	0	0	0	0	0
GO:0070838_divalent_metal_ion_transport	0	0	0	0	0	0	0	0	0	0	0	0	0	0	0	0	0	0	0	0	0	0	0	0	0	0	0	0	0	0	0	0	0	0	0	-0.456845	0	0	0	0	0	0	0	0	0	0	0	0	0
GO:0070423_nucleotide-binding_oligomerization_domain_containing_signaling_pathway	0	0	0	0	0	0	0	0	0	0	0	0	0	0	0	0	0	0	0	0	0	0	0	0	0	0	0	0	0	0	0	0	0	0	0	0	0	0	0	0	0	0	0	0	0	0	0	0	0
GO:0034142_toll-like_receptor_4_signaling_pathway	0	0	0	0	0	0	0	0	0	0	0	0	0	0	0	0	0	0	0	0	0	0	0	0	0	0	0	0	0	0	0	0	0	0	0	0	0	0	0	0	0	0	0	0	0	0	0	0	0
GO:0001974_blood_vessel_remodeling	0	0	0	0	0	0	0	0	0	0	0	0	0	0	0	0	0	0	0	0	0	0	0	0	0	0	0	0	0	0	0	0	0	0	0	0	0	0	0	0	0	0	0	0	0	0	0	0.65399	0
GO:0048247_lymphocyte_chemotaxis	0	0	0	-0.413544	0	0	0	0	0	0	0	0	0	0	0	0	0	0	0	0	0	0	0	1.47586	0	0	0	0	0	0	0	0	0	0	0	0	0	0	0	0	0	0	0	0	0	0	0	0	0
GO:0048678_response_to_axon_injury	0	0	0	0	0	0	0	0	0	0	0	0	0	0	0	0	0	0	0	0	0	0	0	0	0	0	0	0	0	0	0	0	0	0	0	0	0	0	0	0	0	0	0	0	0	0	0	0	0
GO:0050873_brown_fat_cell_differentiation	0	0	0	0	0	0	0	0	0	0	0	0	0	0	0.522693	0	0	0	0	0	0	0	0	0	0	0	0	0	0	0	0	0	0	0	0	0	0	0	0	0	0	0	0	0	0	0	0	0	0
GO:0045624_positive_regulation_of_T-helper_cell_differentiation	0	0	0	0	0	0	0	0	0	0	0	0	0	0	0	0	0	0	0	0	0	0	0	0	0	0	0	0	0	0	0	0	0	0	0	0	0	0	0	0	0	0	0	0	0	0	0	0	0
GO:0031347_regulation_of_defense_response	0	0	0	0	0	0	0	0	0	0	0	0	0	0	0	0	0	0	0	0	2.76162	0	0	0	0	0	0	0	0	0	0	0	0	0	0	0	0	0	0	0	0	0	0	0	0	0	0	0	0
GO:0031399_regulation_of_protein_modification_process	0	0	0	0	0	0	0	0	0.843338	0	0.7576	0	0	0	0	0	0	0	0	0	0	0	0	0	0	0	0	0	0	0	0	0	0	0	0	-0.456845	0	0	0	0	0	0	0	0	0	0	0	0	0
GO:0051090_regulation_of_transcription_factor_activity	0	0	0	0	0	0	0	0	0	0	0	0	0	0	0	0	0	0	0	0	0	0	0	0	0	0	0	0	0	0	0	0	0	0	0	0	0	0	0	0	0	0	0.308152	0	0	0	0	0	0
GO:0050729_positive_regulation_of_inflammatory_response	0	0	0	0	0	0	0	0	0	0	0	0	0	0	0	0	0	0	0	0	2.76162	0	0	0	0	0	0	0	0	0	0	0	0	0	0	0	0	0	0	0	0	0	0	0	0	0	0	0	0
GO:0046209_nitric_oxide_metabolic_process	0	0	0	0	0	0	0	0	0	0	0	0	0	0	0	0	0	0	0	0	0	0	0	0	0	0	0	0	0	0	0	0	0	0	0	0	0	0	0	0	0	0	0	0	0	0	0	0	0
GO:0048514_blood_vessel_morphogenesis	0	0	0	0	0	0	0	0	0.843338	-0.564453	0	0	0	0	0	0	0	0	0	0	2.76162	0	0	0	0	0	0	0	0	0	0	0	0	0	0	-0.456845	0	0	0	0	0	2.4111	0	0	0	0	0	0.65399	0
GO:0070201_regulation_of_establishment_of_protein_localization	0	0	0	0	0	0	0	0	0	0	0	0	0	0	0	0	0	0	0	0	0	0	0	0	0	0	0	0	0	0	0	0	0	0	0	0	0	0	0	0	0	0	0.308152	0	0	0	0	0	0
GO:0033598_mammary_gland_epithelial_cell_proliferation	0	0	0	0	0	0	0	0	0	0	0	0	0	0	0	0	0	0	0	0	0	0	0	0	0	0.661193	0	0	0	0	0	0	0	0	0	0	0	0	0	0	0	0	0	0	0	0	0	0	0
GO:0042102_positive_regulation_of_T_cell_proliferation	0	0	0	0	0	0	0	0	0	0	0	0	0	0	0	0	0	0	0	0	0	0	0	0	0	0	0	0	0	0	0	0	0	0	0	0	0	0	0	0	0	0	0	0	0	0	0	0	0
GO:0030218_erythrocyte_differentiation	0	0	0	0	0	0	0	0	0	0	0	0	0	0	0	0	0	0	0	0	0	0	0	0	0	0	0	0	0	0	0	0	0	0	0	0	0	0	0	0	0	0	0	0	0	0	0	0.65399	0
GO:0043410_positive_regulation_of_MAPKKK_cascade	0	0	0	0	0	0	0	0	0.843338	0	0	0	0	0	0	0	0	0	0	0	0	0	0	0	0	0	0	0	0	0	0	0	0	0	0	0	0	0	0	0	0	0	0	0	0	0	0	0	0
GO:0010934_macrophage_cytokine_production	0	0	0	0	0	0	0	0	0	0	0	0	0	0	0	0	0	0	0	0	0	0	0	0	0	0	0	0	0	0	0	0	0	0	0	0	0	0	0	0	0	0	0	0	0	0	0	0	0
GO:0050764_regulation_of_phagocytosis	0	0	0	0	0	0	0	0	0	0	0	0	0	0	0	0	0	0	0	0	2.76162	0	0	0	0	0	0	0	0	0	0	0	0	0	0	0	0	0	0	0	0	0	0	0	0	0	0	0	0
GO:2000147_positive_regulation_of_cell_motility	0	0	0	-0.413544	0	0	0	0	0.843338	0	0	0	0	0	0	0	0	0	0	0	0	0	0	0	0	0	0	0	0	0	0	0	0	0	0	0	0	0	0	0	0	0	0	0	0	0	0	0	0
GO:0002573_myeloid_leukocyte_differentiation	0	0	0	0	0	0	0	0	0	0	0	0	0	0	0	0	0	0	0	0	0	0	0	0	0	0	0	0	0	0	0	0	0	0	0	0	0	0	0	0	0	0	0	0	0	0	0	0	0
GO:0002221_pattern_recognition_receptor_signaling_pathway	0	0	0	0	0	0	0	0	0	0	0	0	0	0	0	0	0	0	0	0	0	0	0	0	0	0	0	0	0	0	0	0	0	0	0	0	0	0	0	0	0	0	0	0	0	0	0	0	0
GO:0002718_regulation_of_cytokine_production_involved_in_immune_response	0	0	0	0	0	0	0	0	0	0	0	0	0	0	0	0	0	0	0	0	0	0	0	0	0	0	0	0	0	0	0	0	0	0	0	0	0	0	0	0	0	0	0	0	0	0	0	0	0
GO:0043062_extracellular_structure_organization	0	0	0	0	-0.452939	0	0	0	0	0	0	0	0	0	0	0	0	0	0	0	0	0	0	0	0	0	0	0	0	0	0	0	0	0.885096	0	-0.456845	0	0	0	0	0	0	0	0	0	0	0	0	0
GO:0031293_membrane_protein_intracellular_domain_proteolysis	0	0	0	0	0	0	0	0	0	0	0	0	0	0	0	0	0	0	0	0	0	0	0	0	0	0	0	0	0	0	0	0	0	0	0	0	0	0	0	0	0	0	0	0	0	0	0	0	0
GO:0032496_response_to_lipopolysaccharide	0	0	0	0	0	0	0	0	0	0	0	0	0	0	0	0	0	0	0	0	0	0	0	1.47586	0	0	0	0	0	0	0	0	0	0	0	0	0	0	0	0	0	0	0	0	0	0	0	0	-0.899236
GO:0070371_ERK1_and_ERK2_cascade	0	0	0	0	0	0	0	0	0.843338	0	0	0	0	0	0	0	0	0	0	0	0	0	0	0	0	0	0	0	0	0	0	0	0	0	0	0	0	0	0	0	0	0	0	0	0	0	0	0	0
GO:0042107_cytokine_metabolic_process	0	0	0	0	0	0	0	0	0	0	0	0	0	0	0	0	0	0	0	0	0	0	0	0	0	0.661193	0	0	0	0	0	0	0	0	0	0	0	0	0	0	0	0	0	0	0	0	0	0	0
GO:0043123_positive_regulation_of_I-kappaB_kinase_NF-kappaB_cascade	0	0	0	0	0	0	0	0	0	0	0	0	0	0	0	0	0	0	0	0	0	0	0	0	0	0	0.71504	0	0	0	0	0	0	0	0	0	0	0	0	0	0	0	0	0	0	0	0	0	0
GO:0001101_response_to_acid	0	0	0	0	0	0	0	0	0	0	0	0	0	0	0	0	0	0	0	0	0	0	0	1.47586	0	0	0	0	0	0	0	0	0	0	0	-0.456845	0	0	0	0	0	0	0	0	0	0	0	0	0
GO:0002520_immune_system_development	0	0	0	0	0	0	0	0	0.843338	0	0	0	0	0	0	0	0	0	0	0	0	0	0	0	0	0	0	0	0	0	0	0	0	0	0	0	0	0	0	0	0	0	0	0	0	0	0	0.65399	0
GO:0042035_regulation_of_cytokine_biosynthetic_process	0	0	0	0	0	0	0	0	0	0	0	0	0	0	0	0	0	0	0	0	0	0	0	0	0	0.661193	0	0	0	0	0	0	0	0	0	0	0	0	0	0	0	0	0	0	0	0	0	0	0
GO:0007229_integrin-mediated_signaling_pathway	0	0	0	-0.413544	0	0	0	0	0	0	0	0	0	0	0	0	0	0	0	0	0	0	0	0	0	0	0	0	0	0	0	0	0	0.885096	0	-0.456845	0	0	0	0	0	0	0	0	0	0	0	0	0
GO:0030334_regulation_of_cell_migration	0	0	0	-0.413544	0	0	0	0	0.843338	0	0	0	0	0	0	0	0	0	0	0	0	0	0	0	0	0	0	0	0	0	0	0	0	0	0	0	0	0	0	0	0	0	0	0	0	0	1.06696	0	0
GO:0006917_induction_of_apoptosis	0	0	0	0	0	0	0	0	0	0	0	0.709653	0	-1.00602	0.522693	0	0	0	0	0	2.76162	0	0	0	0	0.661193	0.71504	0	0	0	0	0	0	0	0	0	0	0	0	0	0	0	0	0	0	0	0	0	0
GO:0008285_negative_regulation_of_cell_proliferation	0	0	0	0	0	0	0	0	0	0	0.7576	0	0	0	0	0	0	0	0	0	0	0	0	0	0	0	0	0	0	0	0	0	0	0	0	0	2.6595	0	0	0	0	2.4111	0	0	0	0	0	0	0
GO:0045063_T-helper_1_cell_differentiation	0	0	0	0	0	0	0	0	0	0	0	0	0	0	0	0	0	0	0	0	0	0	0	0	0	0	0	0	0	0	0	0	0	0	0	0	0	0	0	0	0	0	0	0	0	0	0	0	0
GO:0001932_regulation_of_protein_phosphorylation	0	0	0	0	0	0	0	0	0.843338	0	0.7576	0	0	0	0	0	0	0	0	0	0	0	0	0	0	0	0	0	0	0	0	0	0	0	0	-0.456845	0	0	0	0	0	0	0	0	0	0	0	0	0
GO:0030198_extracellular_matrix_organization	0	0	0	0	-0.452939	0	0	0	0	0	0	0	0	0	0	0	0	0	0	0	0	0	0	0	0	0	0	0	0	0	0	0	0	0.885096	0	-0.456845	0	0	0	0	0	0	0	0	0	0	0	0	0
GO:0043065_positive_regulation_of_apoptosis	0	0	0	0	0	-0.855329	0	0	0	0	0	0.709653	0	-1.00602	0.522693	0	0	0	0	0	2.76162	0	0	0	0	0.661193	0.71504	0	0	0	0	0	0	0	0	0	0	0	0	0	0	0	0	0	0	0	0	0	0
GO:0050708_regulation_of_protein_secretion	0	0	0	0	0	0	0	0	0	0	0	0	0	0	0	0	0	0	0	0	0	0	0	0	0	0	0	0	0	0	0	0	0	0	0	0	0	0	0	0	0	0	0	0	0	0	0	0	0
GO:0002440_production_of_molecular_mediator_of_immune_response	0	0	0	0	0	0	0	0	0	0	0	0	0	0	0	0	0	0	0	0	0	0	0	0	0	0	0	0	0	0	0	0	0	0	0	0	0	0	0	0	0	0	0	0	0	0	0	0	0
GO:0040012_regulation_of_locomotion	0	0	0	-0.413544	0	0	0	0	0.843338	0	0	0	0	0	0	0	0	0	0	0	0	0	0	0	0	0	0	0	0	0	0	0	0	0	0	0	0	0	0	0	0	2.4111	0	0	0	0	1.06696	0	0
GO:0001525_angiogenesis	0	0	0	0	0	0	0	0	0.843338	-0.564453	0	0	0	0	0	0	0	0	0	0	2.76162	0	0	0	0	0	0	0	0	0	0	0	0	0	0	-0.456845	0	0	0	0	0	2.4111	0	0	0	0	0	0.65399	0
GO:0040017_positive_regulation_of_locomotion	0	0	0	-0.413544	0	0	0	0	0.843338	0	0	0	0	0	0	0	0	0	0	0	0	0	0	0	0	0	0	0	0	0	0	0	0	0	0	0	0	0	0	0	0	2.4111	0	0	0	0	0	0	0
GO:0001666_response_to_hypoxia	0	0	0	0	0	0	0	0.684287	0.843338	0	0	0	0	0	0.522693	0	0	0	0	0	0	0.909442	0	1.47586	0	0	0	0	0	0	0	0	0	0	0	0	0	0	0	0	0	0	0	0	0	0	0	0.65399	0
GO:0001934_positive_regulation_of_protein_phosphorylation	0	0	0	0	0	0	0	0	0.843338	0	0	0	0	0	0	0	0	0	0	0	0	0	0	0	0	0	0	0	0	0	0	0	0	0	0	-0.456845	0	0	0	0	0	0	0	0	0	0	0	0	0
GO:0045599_negative_regulation_of_fat_cell_differentiation	0	0	0	0	0	0	0	0	0	0	0	0	0	0	0	0	0	0	0	0	0	0	0	0	0	0	0	0	0	0	0	0	0	0	0	0	0	0	0	0	0	0	0	0	0	0	0	0	0
GO:0070555_response_to_interleukin-1	0	0	0	0	0	0	0	0	0	0	0	0	0	0	0	0	0	0	0	0	0	0	0	0	0	0	0	0	0	0	0	0	0	0	0	0	0	0	0	0	0	0	0	0	0	0	0	0	0
GO:0072511_divalent_inorganic_cation_transport	0	0	0	0	0	0	0	0	0	0	0	0	0	0	0	0	0	0	0	0	0	0	0	0	0	0	0	0	0	0	0	0	0	0	0	-0.456845	0	0	0	0	0	0	0	0	0	0	0	0	0
GO:0002821_positive_regulation_of_adaptive_immune_response	0	0	0	0	0	0	0	0	0	0	0	0	0	0	0	0	0	0	0	0	2.76162	0	0	0	0	0	0	0	0	0	0	0	0	0	0	0	0	0	0	0	0	0	0	0	0	0	0	0	0
GO:0006007_glucose_catabolic_process	0	0	0	0	0	0	0.558573	0.684287	0	0	0	0	0	0	0	0	0	0	0	0	0	0	0	0	0	0	0	0	0	0	0	0	0	0	0	0	0	0	0	0	0	0	0	0	0	0	0	0	0
GO:0051091_positive_regulation_of_transcription_factor_activity	0	0	0	0	0	0	0	0	0	0	0	0	0	0	0	0	0	0	0	0	0	0	0	0	0	0	0	0	0	0	0	0	0	0	0	0	0	0	0	0	0	0	0	0	0	0	0	0	0
GO:0033619_membrane_protein_proteolysis	0	0	0	-0.413544	0	0	0	0	0	0	0	0	0	0	0	0	0	0	0	0	0	0	0	0	0	0	0	0	0	0	0	0	0	0	0	0	0	0	0	0	0	0	0	0	0	0	0	0	0
GO:0001944_vasculature_development	0	0	0	0	0	0	0	0	0.843338	-0.564453	0	0	0	0	0	0	0	0	0	0	2.76162	0	0	0	0	0	0	0	0	0	0	0	0	0.885096	0	-0.456845	0	0	0	0	0	2.4111	0	0	0	0.817258	0	0.65399	0
GO:0006029_proteoglycan_metabolic_process	0	0	0	0	0	0	0	0	0	0	0	0	0	0	0	0	0	0	0	0	0	0	0	0	0	0	0	0	0	0.968863	-0.475321	0	0	0	0	0	0	0	0	0	0	0	0	0	0	0	0	0	0
GO:0034101_erythrocyte_homeostasis	0	0	0	0	0	0	0	0	0	0	0	0	0	0	0	0	0	0	0	0	0	0	0	0	0	0	0	0	0	0	0	0	0	0	0	0	0	0	0	0	0	0	0	0	0	0	0	0.65399	0
GO:0046427_positive_regulation_of_JAK-STAT_cascade	0	0	0	0	0	0	0	0	0	0	0	0	0	0	0	0	0	0	0	0	0	0	0	0	0	0	0	0	0	0	0	0	0	0	0	0	0	0	0	0	0	0	0	0	0	0	0	0	0
GO:0050650_chondroitin_sulfate_proteoglycan_biosynthetic_process	0	0	0	0	0	0	0	0	0	0	0	0	0	0	0	0	0	0	0	0	0	0	0	0	0	0	0	0	0	0.968863	-0.475321	0	0	0	0	0	0	0	0	0	0	0	0	0	0	0	0	0	0
GO:0032655_regulation_of_interleukin-12_production	0	0	0	0	0	0	0	0	0	0	0	0	0	0	0	0	0	0	0	0	0	0	0	0	0	0	0	0	0	0	0	0	0	0	0	0	0	0	0	0	0	0	0	0	0	0	0	0	0
GO:0010574_regulation_of_vascular_endothelial_growth_factor_production	0	0	0	0	0	0	0	0	0	0	0	0	0	0	0	0	0	0	0	0	2.76162	0	0	0	0	0	0	0	0	0	0	0	0	0	0	0	0	0	0	0	0	0	0	0	0	0	0	0	0
GO:0035468_positive_regulation_of_signaling_pathway	0	0	0	0	0	0	0	0	0.843338	0	0	0	0	0	0	0	0	0	0	0	0	0	0	0	0	0	0.71504	0	0	0	0	0	0	0	0	0	0	0	0	0	0	0	0	0	0	0	0	0	0
GO:0015718_monocarboxylic_acid_transport	0.93808	0	0	0	0	0	0	0	0	0	0.7576	0	0	0	0	0	0	0	0	0	0	0	0	0	0	0	0	0	0	0	0	0	0	0	0	0	0	0	0	0	0	0	0	0	0	0	0	0	0
GO:0043371_negative_regulation_of_CD4-positive__alpha_beta_T_cell_differentiation	0	0	0	0	0	0	0	0	0	0	0	0	0	0	0	0	0	0	0	0	0	0	0	0	0	0	0	0	0	0	0	0	0	0	0	0	0	0	0	0	0	0	0	0	0	0	0	0	0
GO:0042508_tyrosine_phosphorylation_of_Stat1_protein	0	0	0	0	0	0	0	0	0	0	0	0	0	0	0	0	0	0	0	0	0	0	0	0	0	0	0	0	0	0	0	0	0	0	0	0	0	0	0	0	0	0	0	0	0	0	0	0	0
GO:0002253_activation_of_immune_response	0	0	0	0	0	0	0	0	0	0	0	0	0	0	0	0	0	0.914132	0.637051	0.733663	2.76162	0	0	0	0	0	0	0	0	0	0	0	0	0	0	0	0	0	0	0	0	0	0	0	0	0	0	0	0
GO:0005976_polysaccharide_metabolic_process	0	0	0	0	0	0	0	0	0.843338	0	0	0	0	0	0	0	0	0	0	0	0	0	0	0	0	0	0	0	2.32618	0.968863	-0.475321	0	0	0	0	0	0	0	0	0	0	0	0	0	0	0	0	0	0
GO:0032675_regulation_of_interleukin-6_production	0	0	0	0	0	0	0	0	0	0	0	0	0	0	0	0	0	0	0	0	0	0	0	0	0	0.661193	0	0	0	0	0	0	0	0	0	0	0	0	0	0	0	0	0	0	0	0	0	0	0
GO:0043370_regulation_of_CD4-positive__alpha_beta_T_cell_differentiation	0	0	0	0	0	0	0	0	0	0	0	0	0	0	0	0	0	0	0	0	0	0	0	0	0	0	0	0	0	0	0	0	0	0	0	0	0	0	0	0	0	0	0	0	0	0	0	0	0
GO:0045649_regulation_of_macrophage_differentiation	0	0	0	0	0	0	0	0	0	0	0	0	0	0	0	0	0	0	0	0	0	0	0	0	0	0	0	0	0	0	0	0	0	0	0	0	0	0	0	0	0	0	0	0	0	0	0	0	0
GO:0055082_cellular_chemical_homeostasis	0	0	0	0	0	0	0	0	0	0	0.7576	0	0	0	0.522693	0	0	0	0	0	0	0	0	1.47586	1.05156	0	0	0	0	0	0	-0.81674	0.837379	0	0	0	0	0	0	0	0	0	0	0	0	0	0	0	0
GO:0050921_positive_regulation_of_chemotaxis	0	0	0	-0.413544	0	0	0	0	0	0	0	0	0	0	0	0	0	0	0	0	0	0	0	0	0	0	0	0	0	0	0	0	0	0	0	0	0	0	0	0	0	2.4111	0	0	0	0	0	0	0
GO:0001959_regulation_of_cytokine-mediated_signaling_pathway	0	0	0	0	0	0	0	0	0	0	0	0	0	0	0	0	0	0	0	0	0	0	0	0	0	0	0	0	0	0	0	0	0	0	0	0	0	0	0	0	0	0	0	0	0	0	0	0	0
GO:0014066_regulation_of_phosphoinositide_3-kinase_cascade	0	0	0	0	0	0	0	0	0.843338	0	0	0	0	0	0	0	0	0	0	0	0	0	0	0	0	0	0	0	0	0	0	0	0	0	0	0	0	0	0	0	0	0	0	0	0	0	0	0	0
GO:0032103_positive_regulation_of_response_to_external_stimulus	0	0	0	-0.413544	0	0	0	0	0	0	0	0	0	0	0	0	0	0	0	0	2.76162	0	0	0	0	0	0	0	0	0	0	0	0	0	0	0	0	0	0	0	0	2.4111	0	0	0	0	0	0	0
GO:0043367_CD4-positive__alpha_beta_T_cell_differentiation	0	0	0	0	0	0	0	0	0	0	0	0	0	0	0	0	0	0	0	0	0	0	0	0	0	0	0	0	0	0	0	0	0	0	0	0	0	0	0	0	0	0	0	0	0	0	0	0	0
GO:0045429_positive_regulation_of_nitric_oxide_biosynthetic_process	0	0	0	0	0	0	0	0	0	0	0	0	0	0	0	0	0	0	0	0	0	0	0	0	0	0	0	0	0	0	0	0	0	0	0	0	0	0	0	0	0	0	0	0	0	0	0	0	0
GO:0002521_leukocyte_differentiation	0	0	0	0	0	0	0	0	0	0	0	0	0	0	0	0	0	0	0	0	0	0	0	0	0	0	0	0	0	0	0	0	0	0	0	0	0	0	0	0	0	0	0	0	0	0	0	0	0
GO:0060900_embryonic_camera-type_eye_formation	0	0	0	0	0	-0.855329	0	0	0	0	0	0	0	0	0	0	0	0	0	0	0	0	0	0	0	0	0	0	0	0	0	0	0	0	0	0	0	0	0	0	0	0	0	0	0	0	0	0	0
GO:0023056_positive_regulation_of_signaling_process	0	0	0	0	0	0	0	0	0.843338	0	0	0	0	0	0	0	0	0	0	0	0	0	0	0	0	0	0.71504	0	0	0	0	0	0	0	0	0	0	0	0	0	0	0	0	0	0	0	0	0	0
GO:0048711_positive_regulation_of_astrocyte_differentiation	0	0	0	0	0	0	0	0	0	0	0	0	0	0	0	0	0	0	0	0	0	0	0	0	0	0	0	0	0	0	0	0	0	0	0	0	0	0	0	0	0	0	0	0	0	0	0	0	0
GO:0045651_positive_regulation_of_macrophage_differentiation	0	0	0	0	0	0	0	0	0	0	0	0	0	0	0	0	0	0	0	0	0	0	0	0	0	0	0	0	0	0	0	0	0	0	0	0	0	0	0	0	0	0	0	0	0	0	0	0	0
GO:0002218_activation_of_innate_immune_response	0	0	0	0	0	0	0	0	0	0	0	0	0	0	0	0	0	0	0	0	0	0	0	0	0	0	0	0	0	0	0	0	0	0	0	0	0	0	0	0	0	0	0	0	0	0	0	0	0
GO:0010935_regulation_of_macrophage_cytokine_production	0	0	0	0	0	0	0	0	0	0	0	0	0	0	0	0	0	0	0	0	0	0	0	0	0	0	0	0	0	0	0	0	0	0	0	0	0	0	0	0	0	0	0	0	0	0	0	0	0
GO:0048771_tissue_remodeling	0	0	0	0	0	0	0	0	0	0	0	0	0	0	0	0	0	0	0	0	0	0	0	0	0	0	0	0	0	0	0	0	0	0	0	0	0	0	0	0	0	0	0	0	0	0	0	0.65399	0
GO:0050801_ion_homeostasis	0	0	0	0	0	0	0	0	0	0	0.7576	0	0	0	0.522693	0	0	0	0	0	0	0	0	1.47586	1.05156	0	0	0	0	0	0	-0.81674	0.837379	0	0	0	0	0	0	0	0	0	0	0	0	0	0	0	0
GO:0051240_positive_regulation_of_multicellular_organismal_process	0	0	0	0	0	0	0	0	0	0	0	0	0	0	0	0	0	0	0	0	2.76162	0	0	1.47586	0	0	0	0	0	0	0	0	0	0	0	-0.456845	0	0	0	0	0	0	0	0	0	0	0	0	0
GO:0045075_regulation_of_interleukin-12_biosynthetic_process	0	0	0	0	0	0	0	0	0	0	0	0	0	0	0	0	0	0	0	0	0	0	0	0	0	0	0	0	0	0	0	0	0	0	0	0	0	0	0	0	0	0	0	0	0	0	0	0	0
GO:0006006_glucose_metabolic_process	0	0	0	0	0	0	0.558573	0.684287	0	0	0	0	0	0	0	0	0	0	0	0	0	0	0	0	0	0	0	0	0	0	0	0	0	0	0	0	0	0	0	0	0	0	0	0	0	0	0	0	0
GO:0002756_MyD88-independent_toll-like_receptor_signaling_pathway	0	0	0	0	0	0	0	0	0	0	0	0	0	0	0	0	0	0	0	0	0	0	0	0	0	0	0	0	0	0	0	0	0	0	0	0	0	0	0	0	0	0	0	0	0	0	0	0	0
GO:0045639_positive_regulation_of_myeloid_cell_differentiation	0	0	0	0	0	0	0	0	0	0	0	0	0	0	0	0	0	0	0	0	0	0	0	0	0	0	0	0	0	0	0	0	0	0	0	0	0	0	0	0	0	0	0	0	0	0	0	0	0
GO:0018105_peptidyl-serine_phosphorylation	0	0	0	0	0	0	0	0	0.843338	0	0.7576	0	0	0	0	0	0	0	0	0	0	0	0	0	0	0	0	0	0	0	0	0	0	0	0	0	0	0	0	0	0	0	0	0	0	0	0	0	0
GO:0032494_response_to_peptidoglycan	0	0	0	0	0	0	0	0	0	0	0	0	0	0	0	0	0	0	0	0	0	0	0	0	0	0	0	0	0	0	0	0	0	0	0	0	0	0	0	0	0	0	0	0	0	0	0	0	0
GO:0030155_regulation_of_cell_adhesion	0	0	0	-0.413544	0	0	0	0	0.843338	0	0	0	0	0	0	0	0	0	0	0	0	0	0	0	0	0	0	0	0	0	0	0	0	0	0	0	0	0	0	0	0	2.4111	0	-0.591355	0	0	0	0	0
GO:0042516_regulation_of_tyrosine_phosphorylation_of_Stat3_protein	0	0	0	0	0	0	0	0	0	0	0	0	0	0	0	0	0	0	0	0	0	0	0	0	0	0	0	0	0	0	0	0	0	0	0	0	0	0	0	0	0	0	0	0	0	0	0	0	0
GO:0045087_innate_immune_response	0	0	0	0	0	0	0	0	0	0	0	0	0	0	0	0	0	0.914132	0.637051	0.733663	2.76162	0	0	0	0	0	0	0	0	0	0	0	0	0	0	0	0	0	0	0	0	0	0	0	0	0	0	0	0
GO:0043330_response_to_exogenous_dsRNA	0	0	0	0	0	0	0	0	0	0	0	0	0	0	0	0	0	0	0	0	0	0	0	0	0	0	0	0	0	0	0	0	0	0	0	0	0	0	0	0	0	0	0	0	0	0	0	0	0
GO:0043069_negative_regulation_of_programmed_cell_death	0	0	0	0	0	0	0	0	0.843338	0	0.7576	0	1.07756	0	0.522693	0	0	0	0	0	0	0	0	1.47586	0	0.661193	0.71504	0	0	0.968863	0	0	0	0	-1.31915	0	0	0	0	0	0	0	0	0	0	0	0	0	0
GO:0050900_leukocyte_migration	0	0	0	-0.413544	0	0	0	0	0.843338	0	0	0	0	0	0	0	0	0	0	0	0	0	0	1.47586	0	0	0	0	0	0	0	0	0	0	0	0	0	0	1.38719	0	0	2.4111	0	0	0	0	0	0	0
GO:0030097_hemopoiesis	0	0	0	0	0	0	0	0	0.843338	0	0	0	0	0	0	0	0	0	0	0	0	0	0	0	0	0	0	0	0	0	0	0	0	0	0	0	0	0	0	0	0	0	0	0	0	0	0	0.65399	0
GO:0044259_multicellular_organismal_macromolecule_metabolic_process	0	0	0	0	-0.452939	0	0	0	0	0	0	0	0	0	0	0	0	0	0	0	0	0	0	0	0	0	0	0	0	0	0	0	0	0.885096	0	-0.456845	0	0	0	0	0	0	0	0	0	0	0	0	0
GO:0002699_positive_regulation_of_immune_effector_process	0	0	0	0	0	0	0	0	0	0	0	0	0	0	0	0	0	0	0	0	2.76162	0	0	0	0	0	0	0	0	0	0	0	0	0	0	0	0	0	0	0	0	0	0	0	0	0	0	0	0
GO:0048144_fibroblast_proliferation	0	0	0	0	0	0	0	0	0	0	0	0	0	0	0	0	0	0	0	0	0	0	0	0	0	0	0	0	0	0	0	0	0	0	0	0	0	0	0	0	0	0	0	0	0	0	0	0	0
GO:0043549_regulation_of_kinase_activity	0	0	0	0	0	0	0	0	0.843338	0	0	0	0	0	0	0	0	0	0	0	0	0	0	0	0	0	0	0	0	0	0	0	0	0	0	0	0	0	0	0	0	0	0	0	0.928113	0	0	0	0
GO:0060541_respiratory_system_development	0	0	0	0	-0.452939	-0.855329	0	0	0	0	0	0	0	0	0	0	0	0	0	0	0	0	0	0	0	0	0	0	0	0	0	0	0	0	0	-0.456845	0	0	0	0	0	0	0	0	0	0	0	0.65399	0
GO:0034138_toll-like_receptor_3_signaling_pathway	0	0	0	0	0	0	0	0	0	0	0	0	0	0	0	0	0	0	0	0	0	0	0	0	0	0	0	0	0	0	0	0	0	0	0	0	0	0	0	0	0	0	0	0	0	0	0	0	0
GO:0002673_regulation_of_acute_inflammatory_response	0	0	0	0	0	0	0	0	0	0	0	0	0	0	0	0	0	0	0	0	2.76162	0	0	0	0	0	0	0	0	0	0	0	0	0	0	0	0	0	0	0	0	0	0	0	0	0	0	0	0
GO:0043388_positive_regulation_of_DNA_binding	0	0	0	0	0	0	0	0	0	0	0	0	0	0	0	0	0	0	0	0	0	0	0	0	0	0	0	0	0	0	0	0	0	0	0	0	0	0	0	0	0	0	0	0	0	0	0	0	0
GO:0042090_interleukin-12_biosynthetic_process	0	0	0	0	0	0	0	0	0	0	0	0	0	0	0	0	0	0	0	0	0	0	0	0	0	0	0	0	0	0	0	0	0	0	0	0	0	0	0	0	0	0	0	0	0	0	0	0	0
GO:0030166_proteoglycan_biosynthetic_process	0	0	0	0	0	0	0	0	0	0	0	0	0	0	0	0	0	0	0	0	0	0	0	0	0	0	0	0	0	0.968863	-0.475321	0	0	0	0	0	0	0	0	0	0	0	0	0	0	0	0	0	0
GO:0010039_response_to_iron_ion	0	0.783956	0	0	0	0	0	0	0	0	0	0	0	0	0	0	0	0	0	0	0	0	0	0	0	0	0	0	0	0	0	0	0	0	0	0	0	0	0	0	0	0	0	0	0	0	0	0	0
GO:0031958_corticosteroid_receptor_signaling_pathway	0	0	0	0	0	0	0	0	0	0	0	0	0	0	0	0	0	0	0	0	0	0	0	0	0	0	0	0	0	0	0	0	0	0	0	0	0	0	0	0	0	0	0	0	0	0	0	0	0
GO:0044243_multicellular_organismal_catabolic_process	0	0	0	0	-0.452939	0	0	0	0	0	0	0	0	0	0	0	0	0	0	0	0	0	0	0	0	0	0	0	0	0	0	0	0	0	0	0	0	0	0	0	0	0	0	0	0	0	0	0	0
GO:0045088_regulation_of_innate_immune_response	0	0	0	0	0	0	0	0	0	0	0	0	0	0	0	0	0	0	0	0	0	0	0	0	0	0	0	0	0	0	0	0	0	0	0	0	0	0	0	0	0	0	0	0	0	0	0	0	0
GO:0018193_peptidyl-amino_acid_modification	0	0	0	0	0	0	0	0	0.843338	0	0.7576	0	0	0	0	0.283455	0	0	0	0	0	0	0.293812	0	0	0	0	0	0	0	0	0	0	0	0	0	0	0	0	0	0	0	0	0	0	0	0	0	0
GO:0001961_positive_regulation_of_cytokine-mediated_signaling_pathway	0	0	0	0	0	0	0	0	0	0	0	0	0	0	0	0	0	0	0	0	0	0	0	0	0	0	0	0	0	0	0	0	0	0	0	0	0	0	0	0	0	0	0	0	0	0	0	0	0
GO:0001819_positive_regulation_of_cytokine_production	0	0	0	0	0	0	0	0	0	0	0	0	0	0	0	0	0	0	0	0	2.76162	0	0	0	0	0	0	0	0	0	0	0	0	0	0	0	0	0	0	0	0	0	0	0	0	0	0	0	0
GO:0000165_MAPKKK_cascade	0	0	0	0	0	0	0	0	0.843338	0	0	0	0	0	0	0	0	0	0	0	0	0	0	0	0	0	0	0	0	0	0	0	0	0	0	0	0	0	0	0	0	0	0	0	0.928113	0	0	0	0
GO:0032787_monocarboxylic_acid_metabolic_process	0.93808	0	0.602425	0	0	-0.855329	0.558573	0.684287	0	0	0	0	0	0	0	0	0	0	0	0	0	0	0	0	0	0	0	1.2177	0	0	0	0	0	0	0	0	0	0	0	0	0	0	0	0	0	0	0	0	0
GO:0030574_collagen_catabolic_process	0	0	0	0	-0.452939	0	0	0	0	0	0	0	0	0	0	0	0	0	0	0	0	0	0	0	0	0	0	0	0	0	0	0	0	0	0	0	0	0	0	0	0	0	0	0	0	0	0	0	0
GO:0045596_negative_regulation_of_cell_differentiation	0	0	0	0	0	0	0	0	0	0	0	0	0	0	0	0	0	0	0	0	0	0	0	0	0	0	0	0	0	0	0	0	0	0	0	0	0	0	0	0	0	0	0	0	0	0	0	0	0
GO:0045787_positive_regulation_of_cell_cycle	0	0	0	0	0	0	0	0	0	0	0	0	0	0	0	0	0	0	0	0	0	0	0	0	0	0	0	0	0	0	0	0	0	0	0	-0.456845	0	0	0	0	0	0	0	0	0	0	0	0	0
GO:0032615_interleukin-12_production	0	0	0	0	0	0	0	0	0	0	0	0	0	0	0	0	0	0	0	0	0	0	0	0	0	0	0	0	0	0	0	0	0	0	0	0	0	0	0	0	0	0	0	0	0	0	0	0	0
GO:0008284_positive_regulation_of_cell_proliferation	0	0	0	-0.413544	0	0	0	0	0	0	0	0	0	0	0	0	0	0	0	0	0	0	0	1.47586	0	0	0	0	0	0	0	0	0	0	0	-0.456845	0	0	0	2.36615	0	0	0	0	0	0	0	0	0
GO:0051259_protein_oligomerization	0	0	0	0	0	0	0	0.684287	0.843338	0	0	0	1.07756	0	0	0	1.13469	0	0	0	0	0	0	0	0	0	0	0	0	0	0	0	0	0	0	0	0	0	0	0	0	0	0	0	0	0	0	0	0
GO:0051094_positive_regulation_of_developmental_process	0	0	0	0	0	0	0	0	0	0	0	0	0	0	0	0	0	0	0	0	2.76162	0	0	0	0	0	0	0	0	0	0	0	0	0	0	0	0	0	0	0	0	0	0	0	0	0	0	0	0
GO:0044236_multicellular_organismal_metabolic_process	0	0	0	0	-0.452939	0	0	0	0	0	0	0	0	0	0	0	0	0	0	0	0	0	0	0	0	0	0	0	0	0	0	0	0	0.885096	0	-0.456845	0	0	0	0	0	0	0	0	0	0	0	0	0
GO:2000145_regulation_of_cell_motility	0	0	0	-0.413544	0	0	0	0	0.843338	0	0	0	0	0	0	0	0	0	0	0	0	0	0	0	0	0	0	0	0	0	0	0	0	0	0	0	0	0	0	0	0	0	0	0	0	0	1.06696	0	0
GO:0032270_positive_regulation_of_cellular_protein_metabolic_process	0	0	0	0	0	0	0	0	0.843338	0	0	0	0	0	0	0	0	0	0	0	2.76162	0	0	0	0	0	0	0	0	0	0	0	0	0	0	-0.456845	0	0	0	0	0	0	0	0	0	0	0	0	0
GO:0016052_carbohydrate_catabolic_process	0	0	0	0	0	0	0.558573	0.684287	0	0	0	0	0	0	0	0	0	0	0	0	0	0	0	0	0	0	0	0	2.32618	0	0	0	0	0	0	0	0	0	0	0	0	0	0	0	0	0	0	0	0
GO:0050867_positive_regulation_of_cell_activation	0	0	0	0	0	0	0	0	0	0	0	0	0	0	0	0	0	0	0	0	0	0	0	0	0	0	0	0	0	0	0	0	0	0	0	-0.456845	0	0	0	0	0	0	0	0	0	0	0	0	0
GO:0050884_neuromuscular_process_controlling_posture	0	0	0	0	0	0	0	0	0	0	0	0	0	0	0	0	0	0	0	0	0	0	0	0	0	0	0	0	0	0	0	0	0	0	0	0	0	0	0	0	0	0	0	0	0	0	0	0	0
GO:0051338_regulation_of_transferase_activity	0	0	0	0	0	0	0	0	0.843338	0	0	0	0	0	0	0	0	0	0	0	0	0	0	0	0	0	0	0	0	0	0	0	0	0	0	0	0	0	0	0	0	0	0	0	0.928113	0	0	0	0
GO:0007179_transforming_growth_factor_beta_receptor_signaling_pathway	0	0	0	0	0	0	0	0	0	0	0	0	0	0	0	0	0	0	0	0	0	0	0	1.47586	0	0	0	0	0	0.968863	0	0	0	0.885096	0	0	0	0	0	0	0	0	0	0	0	0	0	0	0
GO:0046635_positive_regulation_of_alpha-beta_T_cell_activation	0	0	0	0	0	0	0	0	0	0	0	0	0	0	0	0	0	0	0	0	0	0	0	0	0	0	0	0	0	0	0	0	0	0	0	0	0	0	0	0	0	0	0	0	0	0	0	0	0
GO:0002287_alpha-beta_T_cell_activation_involved_in_immune_response	0	0	0	0	0	0	0	0	0	0	0	0	0	0	0	0	0	0	0	0	0	0	0	0	0	0	0	0	0	0	0	0	0	0	0	0	0	0	0	0	0	0	0	0	0	0	0	0	0
GO:0051223_regulation_of_protein_transport	0	0	0	0	0	0	0	0	0	0	0	0	0	0	0	0	0	0	0	0	0	0	0	0	0	0	0	0	0	0	0	0	0	0	0	0	0	0	0	0	0	0	0.308152	0	0	0	0	0	0
GO:0010562_positive_regulation_of_phosphorus_metabolic_process	0	0	0	0	0	0	0	0	0.843338	0	0	0	0	0	0	0	0	0	0	0	0	0	0	0	0	0	0	0	0	0	0	0	0	0	0	-0.456845	0	0	0	0	0	0	0	0	0	0	0	0	0
GO:0002685_regulation_of_leukocyte_migration	0	0	0	-0.413544	0	0	0	0	0	0	0	0	0	0	0	0	0	0	0	0	0	0	0	0	0	0	0	0	0	0	0	0	0	0	0	0	0	0	0	0	0	0	0	0	0	0	0	0	0
GO:0010573_vascular_endothelial_growth_factor_production	0	0	0	0	0	0	0	0	0	0	0	0	0	0	0	0	0	0	0	0	2.76162	0	0	0	0	0	0	0	0	0	0	0	0	0	0	0	0	0	0	0	0	0	0	0	0	0	0	0	0
GO:0043408_regulation_of_MAPKKK_cascade	0	0	0	0	0	0	0	0	0.843338	0	0	0	0	0	0	0	0	0	0	0	0	0	0	0	0	0	0	0	0	0	0	0	0	0	0	0	0	0	0	0	0	0	0	0	0	0	0	0	0
GO:0046425_regulation_of_JAK-STAT_cascade	0	0	0	0	0	0	0	0	0	0	0	0	0	0	0	0	0	0	0	0	0	0	0	0	0	0	0	0	0	0	0	0	0	0	0	0	0	0	0	0	0	0	0	0	0	0	0	0	0
GO:0018212_peptidyl-tyrosine_modification	0	0	0	0	0	0	0	0	0.843338	0	0	0	0	0	0	0	0	0	0	0	0	0	0	0	0	0	0	0	0	0	0	0	0	0	0	0	0	0	0	0	0	0	0	0	0	0	0	0	0
GO:0042531_positive_regulation_of_tyrosine_phosphorylation_of_STAT_protein	0	0	0	0	0	0	0	0	0	0	0	0	0	0	0	0	0	0	0	0	0	0	0	0	0	0	0	0	0	0	0	0	0	0	0	0	0	0	0	0	0	0	0	0	0	0	0	0	0
GO:0006090_pyruvate_metabolic_process	0	0	0	0	0	0	0.558573	0.684287	0	0	0	0	0	0	0	0	0	0	0	0	0	0	0	0	0	0	0	0	0	0	0	0	0	0	0	0	0	0	0	0	0	0	0	0	0	0	0	0	0
GO:0043620_regulation_of_transcription_in_response_to_stress	0	0	0	0	0	0	0	0	0	0	0	0	0	0	0	0	0	0	0	0	0	0	0	0	0	0	0	0	0	0	0	0	0	0	0	0	0	0	0	0	0	0	0	0	0	0	0	0.65399	0
GO:0046902_regulation_of_mitochondrial_membrane_permeability	0	0	0	0	0	0	0	0	0	0	0	0.709653	0	0	0.522693	0	0	0	0	0	0	0	0	0	0	0	0	0	0	0	0	0	0	0	0	0	0	0	0	0	0	0	0	0	0	0	0	0	0
GO:0048584_positive_regulation_of_response_to_stimulus	0	0	0	-0.413544	0	0	0	0	0	0	0	0	0	0	0	0	0	0.914132	0.637051	0.733663	2.76162	0	0	0	0	0	0	0	0	0	0	0	0	0	0	0	0	0	0	0	0	2.4111	0	0	0	0	0	0	0
GO:0051247_positive_regulation_of_protein_metabolic_process	0	0	0	0	0	0	0	0	0.843338	0	0	0	0	0	0	0	0	0	0	0	2.76162	0	0	0	0	0	0	0	0	0	0	0	0	0	0	-0.456845	0	0	0	0	0	0	0	0	0	0	0	0	0
GO:0042503_tyrosine_phosphorylation_of_Stat3_protein	0	0	0	0	0	0	0	0	0	0	0	0	0	0	0	0	0	0	0	0	0	0	0	0	0	0	0	0	0	0	0	0	0	0	0	0	0	0	0	0	0	0	0	0	0	0	0	0	0
GO:0051607_defense_response_to_virus	0	0	0	0	0	0	0	0	0	0	0	0	0	0	0.522693	0	0	0	0	0	0	0	0	0	0	0	0	0	0	0	0	0	0	0	0	0	0	0	0	0	0	0	0	0	0	0	0	0	0
[truncated: 126 more columns]
